# Supplementary material for: rac-N-[Hy­droxy(4-pyrid­yl)meth­yl]picolinamide: a hemiamidal
Source: Acta Crystallogr Sect E Struct Rep Online. 2010 Jun 16;66(Pt 7):o1640. doi: 10.1107/S1600536810021756 (PMC3006802; doi:10.1107/S1600536810021756)
Supplement: Supplementary file 2 [file e-66-o1640-Isup2.hkl]

# 
# h,k,l, Fc-squared, Fo-squared, sigma(Fo-squared) and status flag 
# 
data_I

_shelx_title ' L3  IPDS2  -100DEGC' 
_shelx_refln_list_code          4 
_shelx_F_calc_maximum      113.59 
_exptl_crystal_F_000       480.00 
_reflns_d_resolution_high  0.7264 
 
loop_ 
 _symmetry_equiv_pos_as_xyz 
 'x, y, z' 
 '-x, y+1/2, -z+1/2' 
 '-x, -y, -z' 
 'x, -y-1/2, z-1/2' 
 
_cell_length_a    12.1450 
_cell_length_b     5.6044 
_cell_length_c    16.3940 
_cell_angle_alpha  90.000 
_cell_angle_beta  111.354 
_cell_angle_gamma  90.000 
 
_shelx_F_squared_multiplier     1.000 
 
loop_ 
 _refln_index_h 
 _refln_index_k 
 _refln_index_l 
 _refln_F_squared_calc 
 _refln_F_squared_meas 
 _refln_F_squared_sigma 
 _refln_observed_status 
   1   0   0     4981.25     5651.06     76.20 o 
   2   0   0      669.26      541.68      9.93 o 
   3   0   0     3702.12     3230.54     62.79 o 
   4   0   0       20.09       16.63      3.01 o 
   5   0   0     1920.31     1778.66     16.67 o 
   6   0   0      384.28      343.70      8.69 o 
   7   0   0      452.00      457.34     10.78 o 
   8   0   0        4.26        8.94      3.02 o 
   9   0   0      269.17      252.94      4.21 o 
  10   0   0      172.72      158.98      4.01 o 
  11   0   0      689.35      657.75     14.39 o 
  12   0   0      256.22      247.10     15.54 o 
  13   0   0        2.47       -0.32      3.63 o 
  14   0   0       40.74       40.03      4.65 o 
  15   0   0       51.00       55.50      5.80 o 
   1   1   0      186.03      181.69      4.19 o 
   2   1   0     3796.19     3507.47     77.09 o 
   3   1   0      372.06      306.58     11.19 o 
   4   1   0     1550.10     1391.17     42.01 o 
   5   1   0      630.33      591.39     11.18 o 
   6   1   0        2.82        4.28      2.27 o 
   7   1   0      426.93      412.57      6.52 o 
   8   1   0     1161.66     1111.33     29.04 o 
   9   1   0       16.19       14.31      2.32 o 
  10   1   0      472.23      467.45      6.55 o 
  11   1   0      315.43      289.33      6.43 o 
  12   1   0       73.35       71.13      3.71 o 
  13   1   0        2.86        7.37      3.12 o 
  14   1   0        9.77       12.78      2.97 o 
  15   1   0        2.76        9.47      4.40 o 
   0   2   0       79.31       72.08      4.30 o 
   1   2   0      293.43      336.49     12.12 o 
   2   2   0      940.46      951.73     28.87 o 
   3   2   0      833.57      825.46     16.73 o 
   4   2   0     2313.89     2384.28     23.87 o 
   5   2   0        0.00        3.28      2.79 o 
   6   2   0        4.47        3.63      2.24 o 
   7   2   0      109.45      115.73      3.53 o 
   8   2   0       63.96       64.12      2.33 o 
   9   2   0       47.02       44.36      2.60 o 
  10   2   0      142.66      148.04      6.37 o 
  11   2   0       77.24       73.89      2.67 o 
  12   2   0        6.85        7.37      3.00 o 
  13   2   0      191.03      198.43      6.04 o 
  14   2   0       16.75       15.38      3.32 o 
   1   3   0      193.99      229.36      6.29 o 
   2   3   0        9.59        5.52      2.19 o 
   3   3   0      197.07      206.31      4.09 o 
   4   3   0       38.44       51.81      2.45 o 
   5   3   0      201.32      194.93      4.59 o 
   6   3   0      281.10      255.99     11.94 o 
   7   3   0       79.35       68.62      2.47 o 
   8   3   0      274.72      264.49     11.03 o 
   9   3   0       16.80       17.19      2.24 o 
  10   3   0       99.93       94.84      4.21 o 
  11   3   0        0.47        0.83      2.50 o 
  12   3   0       20.81       28.31      3.02 o 
  13   3   0        3.76        1.31      3.04 o 
  14   3   0       60.91       65.12      4.10 o 
   0   4   0       14.08       10.28      3.42 o 
   1   4   0      193.01      226.12      7.51 o 
   2   4   0      111.50      114.83      4.46 o 
   3   4   0      168.20      193.94      7.07 o 
   4   4   0       16.31       16.11      2.49 o 
   5   4   0        8.42        7.87      2.54 o 
   6   4   0      420.02      398.60     12.03 o 
   7   4   0        0.70       -2.25      2.77 o 
   8   4   0       48.03       38.61      2.49 o 
   9   4   0       62.72       58.66      2.73 o 
  10   4   0        0.00        1.79      2.45 o 
  11   4   0        0.82        1.64      2.80 o 
  12   4   0       49.20       55.13      5.99 o 
  13   4   0        5.43       12.63      4.06 o 
   1   5   0      131.09      136.15      3.73 o 
   2   5   0       73.78       74.17      3.16 o 
   3   5   0        2.84        3.03      2.70 o 
   4   5   0       72.21       74.59      2.68 o 
   5   5   0        0.34        0.92      3.04 o 
   6   5   0      107.59       95.34      3.14 o 
   7   5   0       11.67        6.44      2.75 o 
   8   5   0       76.91       74.05      3.21 o 
   9   5   0       70.97       75.78      3.97 o 
  10   5   0       20.47       18.02      3.04 o 
  11   5   0       11.58       13.16      3.09 o 
   0   6   0        4.52        9.01      4.52 o 
   1   6   0        0.44        3.05      3.22 o 
   2   6   0      365.65      386.30     20.23 o 
   3   6   0      413.24      411.76     12.73 o 
   4   6   0       11.89       15.18      3.70 o 
   5   6   0        3.50        3.96      3.23 o 
   6   6   0       15.80       15.81      3.43 o 
   7   6   0        1.52        4.87      3.39 o 
   8   6   0       23.63       23.02      3.85 o 
   9   6   0        4.08        6.26      3.50 o 
   1   7   0       10.23       12.20      5.11 o 
   2   7   0       79.47       73.23      6.73 o 
   3   7   0       33.89       46.25      4.26 o 
   4   7   0      181.81      192.44      6.34 o 
   5   7   0      186.18      165.56      8.17 o 
   6   7   0        0.30       -2.71      4.66 o 
 -15   1   1        2.07        2.48      3.64 o 
 -14   1   1        8.06       10.55      3.08 o 
 -13   1   1       36.57       42.80      2.95 o 
 -12   1   1        6.25        5.72      2.96 o 
 -11   1   1        0.14        5.88      2.58 o 
 -10   1   1      163.38      170.70      5.16 o 
  -9   1   1      105.68       97.53      3.83 o 
  -8   1   1       18.88       17.24      2.19 o 
  -7   1   1        0.79        3.10      1.97 o 
  -6   1   1      174.92      155.85      3.08 o 
  -5   1   1      335.24      313.44      5.44 o 
  -4   1   1     1073.62      937.31     21.50 o 
  -3   1   1       32.34       37.40      2.71 o 
  -2   1   1       27.23       29.40      3.61 o 
  -1   1   1     6428.47     7193.61    202.06 o 
   0   1   1      195.66      200.82      7.66 o 
   1   1   1      780.57      811.73     21.80 o 
   2   1   1     5471.09     5545.64    141.59 o 
   3   1   1      823.40      779.99     18.94 o 
   4   1   1     3931.75     3832.35    124.48 o 
   5   1   1      266.70      263.68      6.31 o 
   6   1   1     1039.01     1025.97     18.96 o 
   7   1   1       11.07       11.37      1.93 o 
   8   1   1      373.38      337.93      8.31 o 
   9   1   1        6.26        6.85      2.46 o 
  10   1   1      426.09      404.30     10.39 o 
  11   1   1       35.83       30.92      2.57 o 
  12   1   1        0.09        2.53      2.64 o 
  13   1   1       36.91       34.29      2.87 o 
  14   1   1       32.01       32.03      3.76 o 
  15   1   1      160.84      163.82     18.30 o 
 -15   2   1        7.25       12.06      3.53 o 
 -14   2   1        5.55        7.02      3.40 o 
 -13   2   1        7.97        6.30      2.79 o 
 -12   2   1      116.28      116.93      4.95 o 
 -11   2   1      173.97      172.54      5.45 o 
 -10   2   1       24.05       18.95      2.30 o 
  -9   2   1      851.15      821.77     23.53 o 
  -8   2   1       47.69       46.35      2.56 o 
  -7   2   1        0.56        2.13      1.88 o 
  -6   2   1        5.79        2.69      2.37 o 
  -5   2   1      311.97      281.94     11.13 o 
  -4   2   1     2247.49     2201.87     35.14 o 
  -3   2   1       38.27       33.51      2.69 o 
  -2   2   1      409.78      406.14     14.05 o 
  -1   2   1      967.28      990.44     30.44 o 
   0   2   1       10.12        7.75      2.49 o 
   1   2   1      367.72      397.81      8.95 o 
   2   2   1      389.78      420.05      8.50 o 
   3   2   1       25.73       28.16      2.94 o 
   4   2   1      142.69      149.34      2.90 o 
   5   2   1        0.00       -1.14      1.90 o 
   6   2   1      167.18      145.93      3.91 o 
   7   2   1      319.20      302.90      3.68 o 
   8   2   1      107.05      109.02      5.25 o 
   9   2   1      119.22      104.87      5.59 o 
  10   2   1       56.59       55.23      2.47 o 
  11   2   1       14.19       14.79      2.92 o 
  12   2   1       31.59       32.71      2.76 o 
  13   2   1       13.03       12.22      3.57 o 
  14   2   1        1.45        5.67      3.85 o 
 -14   3   1       20.82       20.51      3.69 o 
 -13   3   1       73.12       83.24      3.30 o 
 -12   3   1        5.82        8.06      2.49 o 
 -11   3   1      120.80      133.87      5.19 o 
 -10   3   1        6.05        8.47      2.65 o 
  -9   3   1       63.08       67.80      2.71 o 
  -8   3   1        0.02       -2.12      2.68 o 
  -7   3   1        4.58        4.66      2.46 o 
  -6   3   1      175.52      175.69      3.57 o 
  -5   3   1      376.38      412.39     12.02 o 
  -4   3   1        2.06        2.07      2.50 o 
  -3   3   1       33.91       45.50      2.64 o 
  -2   3   1       34.25       34.32      2.72 o 
  -1   3   1      199.92      231.40      6.93 o 
   0   3   1       12.55       14.51      2.54 o 
   1   3   1      529.71      612.84     19.89 o 
   2   3   1       44.79       65.31      2.51 o 
   3   3   1       73.31       60.72      2.45 o 
   4   3   1      277.83      309.68      8.32 o 
   5   3   1      779.35      806.81     33.46 o 
   6   3   1        5.89        6.40      2.39 o 
   7   3   1      530.72      496.86     10.20 o 
   8   3   1       31.30       41.87      2.61 o 
   9   3   1        0.01        1.51      2.45 o 
  10   3   1        0.06        2.74      3.11 o 
  11   3   1       64.78       65.10      3.18 o 
  12   3   1       15.02       16.23      3.05 o 
  13   3   1       37.96       34.28      5.45 o 
  14   3   1       35.94       30.43     10.32 o 
 -13   4   1       13.50       20.70      3.28 o 
 -12   4   1       18.54       26.69      3.60 o 
 -11   4   1      175.60      197.24      4.76 o 
 -10   4   1       24.04       26.94      2.93 o 
  -9   4   1       36.33       38.54      3.24 o 
  -8   4   1        6.80        5.12      2.49 o 
  -7   4   1      592.06      546.76     14.46 o 
  -6   4   1      341.54      333.19      9.58 o 
  -5   4   1        4.56        8.18      2.55 o 
  -4   4   1       81.65       85.57      2.56 o 
  -3   4   1       25.35       26.75      2.77 o 
  -2   4   1      108.66      124.91      5.06 o 
  -1   4   1       30.84       45.39      2.94 o 
   0   4   1       90.72      102.02      3.39 o 
   1   4   1        0.58        0.07      2.39 o 
   2   4   1      148.57      158.92      5.37 o 
   3   4   1       42.52       42.75      2.51 o 
   4   4   1       45.96       51.19      2.34 o 
   5   4   1      137.74      129.02      4.64 o 
   6   4   1        1.84        3.60      2.32 o 
   7   4   1       11.95        7.54      2.51 o 
   8   4   1      112.33      115.26      7.53 o 
   9   4   1       12.54       15.47      2.63 o 
  10   4   1        7.19        5.48      2.62 o 
  11   4   1        5.19        6.74      3.91 o 
  12   4   1        3.89       -0.44      3.55 o 
 -12   5   1        0.45        3.88      5.11 o 
 -11   5   1        0.49        2.52      3.15 o 
 -10   5   1        0.01       -2.20      2.98 o 
  -9   5   1       86.81       82.13      3.70 o 
  -8   5   1       59.08       59.03      3.13 o 
  -7   5   1        6.48        6.99      2.45 o 
  -6   5   1       56.43       47.97      3.06 o 
  -5   5   1       32.86       29.66      2.56 o 
  -4   5   1       94.96       97.41      3.21 o 
  -3   5   1      597.25      635.19     15.50 o 
  -2   5   1        5.03        7.13      2.75 o 
  -1   5   1       26.55       30.49      3.06 o 
   0   5   1      510.84      581.60     17.84 o 
   1   5   1      555.72      612.17     20.44 o 
   2   5   1      415.37      435.59     11.69 o 
   3   5   1      203.91      217.33      6.51 o 
   4   5   1      161.35      160.26      5.84 o 
   5   5   1        2.37        7.52      3.11 o 
   6   5   1        5.85        4.33      2.86 o 
   7   5   1       86.54       80.02      2.81 o 
   8   5   1        0.00        3.01      3.09 o 
   9   5   1       48.84       39.69      3.11 o 
  10   5   1        1.83        2.35      3.23 o 
  11   5   1       31.22       26.97      4.45 o 
  -9   6   1       22.86       20.89      3.99 o 
  -8   6   1        9.19        7.17      3.49 o 
  -7   6   1        3.73        2.83      3.52 o 
  -6   6   1       59.65       71.43      3.95 o 
  -5   6   1       20.57       21.06      3.79 o 
  -4   6   1        0.33        0.53      3.40 o 
  -3   6   1        0.19        0.83      3.17 o 
  -2   6   1       15.17       16.04      3.89 o 
  -1   6   1      158.77      175.34      8.09 o 
   0   6   1      246.03      258.21      8.37 o 
   1   6   1      281.12      287.38      8.08 o 
   2   6   1       42.60       42.20      3.22 o 
   3   6   1        9.14        9.80      3.30 o 
   4   6   1      354.61      350.32     16.33 o 
   5   6   1        7.87       10.91      3.61 o 
   6   6   1       15.56       16.13      3.17 o 
   7   6   1        0.00        0.56      4.13 o 
   8   6   1       21.73       20.98      3.96 o 
   9   6   1       65.81       55.47      4.04 o 
  -6   7   1        0.49        1.64      5.41 o 
  -5   7   1        6.04        9.98      4.29 o 
  -4   7   1        0.89       -1.07      3.84 o 
  -3   7   1        0.01        1.13      5.53 o 
  -2   7   1        0.16        5.57      4.61 o 
  -1   7   1        1.06        4.57      5.17 o 
   0   7   1        0.95        1.65      6.22 o 
   1   7   1        5.60        9.45      6.26 o 
   2   7   1       13.94       20.21      6.59 o 
   3   7   1        1.62       -5.86      6.77 o 
   4   7   1       20.52       20.04      5.56 o 
   5   7   1        1.73        0.92      5.80 o 
   6   7   1        5.51        2.60      6.65 o 
 -15   0   2      141.83      140.09     10.34 o 
 -14   0   2      506.79      578.27     22.83 o 
 -13   0   2      110.10      115.99      9.09 o 
 -12   0   2      145.66      151.33      5.29 o 
 -11   0   2       42.52       35.83      3.38 o 
 -10   0   2        1.10        1.86      3.14 o 
  -9   0   2       96.76       76.85      3.02 o 
  -8   0   2      281.17      282.74      4.07 o 
  -7   0   2       90.41       78.07      3.76 o 
  -6   0   2     3093.96     3096.13     60.49 o 
  -5   0   2     4978.89     5053.35     37.86 o 
  -4   0   2      205.32      162.48      6.40 o 
  -3   0   2      336.73      310.09     20.81 o 
  -2   0   2     1631.05     1616.35    137.20 o 
  -1   0   2       12.38       17.04      7.04 o 
   0   0   2       29.02       36.13      5.45 o 
   1   0   2      300.56      268.59     15.21 o 
   2   0   2      808.23      677.61      8.11 o 
   3   0   2       68.74       64.87      4.78 o 
   4   0   2     1763.22     1625.16     32.44 o 
   5   0   2       83.44       99.03      4.26 o 
   6   0   2       78.33       75.01      4.21 o 
   7   0   2      500.01      471.54      4.73 o 
   8   0   2      232.56      210.93      6.23 o 
   9   0   2        0.14        4.82      4.34 o 
  10   0   2      512.12      518.77      4.61 o 
  11   0   2       25.19       26.33      4.36 o 
  12   0   2        0.93        6.45      4.50 o 
  13   0   2       11.21       24.61      4.21 o 
  14   0   2       30.43       35.06      4.81 o 
 -15   1   2       11.81       13.59      3.84 o 
 -14   1   2       42.91       45.93      3.84 o 
 -13   1   2        2.25        4.93      2.51 o 
 -12   1   2       81.65       72.75      3.45 o 
 -11   1   2      108.77      106.50      5.67 o 
 -10   1   2      434.48      437.83      7.86 o 
  -9   1   2      171.88      161.24      4.62 o 
  -8   1   2        0.08       -0.46      2.02 o 
  -7   1   2      650.23      600.78      8.37 o 
  -6   1   2      724.07      697.63     11.47 o 
  -5   1   2      260.55      269.36      3.98 o 
  -4   1   2       78.59       65.95      3.04 o 
  -3   1   2        0.73        1.81      2.60 o 
  -2   1   2      410.64      377.02     18.51 o 
  -1   1   2       38.97       39.59      4.09 o 
   0   1   2      755.02      848.24     64.62 o 
   1   1   2      289.17      301.45     17.25 o 
   2   1   2      258.13      233.45      3.76 o 
   3   1   2     1083.22     1071.24     42.62 o 
   4   1   2       76.83       67.55      2.82 o 
   5   1   2        1.10        3.17      2.34 o 
   6   1   2       15.95       15.39      2.76 o 
   7   1   2        0.08       -0.13      2.37 o 
   8   1   2      147.73      140.48      4.93 o 
   9   1   2        0.05        3.97      2.53 o 
  10   1   2        1.03        2.05      2.87 o 
  11   1   2       18.02       21.28      2.58 o 
  12   1   2        7.31        9.44      3.15 o 
  13   1   2        0.15        2.60      3.12 o 
  14   1   2       16.75       19.19      3.36 o 
 -15   2   2       78.41       81.37      3.84 o 
 -14   2   2       43.92       41.21      3.04 o 
 -13   2   2        3.71       11.91      3.17 o 
 -12   2   2        5.52        6.17      2.92 o 
 -11   2   2       70.17       75.91      3.44 o 
 -10   2   2      277.50      246.84      4.21 o 
  -9   2   2      458.52      410.78     11.96 o 
  -8   2   2       75.00       79.46      4.25 o 
  -7   2   2       57.08       45.56      2.31 o 
  -6   2   2       71.32       73.21      4.61 o 
  -5   2   2        0.60       -0.74      2.14 o 
  -4   2   2      897.27      962.53     22.93 o 
  -3   2   2     1506.93     1503.71     34.98 o 
  -2   2   2     1303.46     1383.43     68.93 o 
  -1   2   2     1500.24     1654.20     65.54 o 
   0   2   2      235.09      241.72     10.67 o 
   1   2   2      481.33      540.17     22.07 o 
   2   2   2      638.16      700.10     19.34 o 
   3   2   2      209.46      228.50      3.80 o 
   4   2   2       88.87      100.15      2.48 o 
   5   2   2       99.55       93.41      4.84 o 
   6   2   2      568.07      564.49     17.29 o 
   7   2   2       28.32       29.42      2.51 o 
   8   2   2       15.61       17.04      2.36 o 
   9   2   2      419.49      404.11     13.21 o 
  10   2   2       25.12       21.45      2.92 o 
  11   2   2       45.80       50.39      2.94 o 
  12   2   2        2.99        1.34      2.94 o 
  13   2   2        8.59       11.87      4.05 o 
  14   2   2      127.66      132.95      4.36 o 
 -14   3   2        0.40        6.39      3.33 o 
 -13   3   2        0.77        3.17      2.79 o 
 -12   3   2        0.00        6.36      3.35 o 
 -11   3   2       13.00       14.44      2.80 o 
 -10   3   2        1.66        4.56      2.48 o 
  -9   3   2        3.63        1.35      2.30 o 
  -8   3   2       74.43       58.89      2.37 o 
  -7   3   2      114.73      102.27      2.56 o 
  -6   3   2       58.81       59.31      2.39 o 
  -5   3   2      144.38      162.69      2.61 o 
  -4   3   2       10.21       12.85      2.33 o 
  -3   3   2       93.21      102.64      4.41 o 
  -2   3   2     1648.25     1987.52     64.27 o 
  -1   3   2       53.22       55.22      3.30 o 
   0   3   2       16.61       32.10      2.75 o 
   1   3   2      518.55      589.47     14.38 o 
   2   3   2     1461.88     1677.01     44.86 o 
   3   3   2       34.48       31.55      2.34 o 
   4   3   2      323.90      363.65     15.72 o 
   5   3   2      126.60      134.96      2.82 o 
   6   3   2      206.57      185.40      4.40 o 
   7   3   2      361.86      357.76      7.98 o 
   8   3   2        3.78        9.06      2.35 o 
   9   3   2      354.30      303.22      4.61 o 
  10   3   2       57.20       51.70      3.17 o 
  11   3   2       27.50       24.73      2.98 o 
  12   3   2       19.92       26.14      3.18 o 
  13   3   2        3.00        5.34      3.92 o 
 -13   4   2       48.51       49.81      3.17 o 
 -12   4   2       24.43       32.44      3.04 o 
 -11   4   2        3.35        3.59      2.56 o 
 -10   4   2      230.69      222.96      6.81 o 
  -9   4   2        9.68       10.58      2.45 o 
  -8   4   2      395.72      369.20     14.53 o 
  -7   4   2      499.65      513.43     14.67 o 
  -6   4   2      389.37      393.10     17.56 o 
  -5   4   2       34.82       38.76      2.74 o 
  -4   4   2       66.30       74.90      3.40 o 
  -3   4   2      177.96      195.90      6.10 o 
  -2   4   2      177.59      203.63      5.87 o 
  -1   4   2        5.85       10.03      2.63 o 
   0   4   2       66.15       73.03      2.71 o 
   1   4   2       42.20       46.45      2.55 o 
   2   4   2       78.20      105.50      5.16 o 
   3   4   2        3.43        5.44      2.29 o 
   4   4   2       30.31       35.79      2.61 o 
   5   4   2      107.46      109.11      2.82 o 
   6   4   2      121.79      132.51      4.58 o 
   7   4   2       30.44       20.03      2.82 o 
   8   4   2       84.50       75.74      2.87 o 
   9   4   2      115.72      109.14      2.78 o 
  10   4   2       46.19       47.84      3.31 o 
  11   4   2      141.41      135.81      4.80 o 
  12   4   2       80.48       77.14      3.58 o 
 -12   5   2       10.37        9.58      4.11 o 
 -11   5   2        6.30        5.66      3.23 o 
 -10   5   2      131.98      117.04      3.36 o 
  -9   5   2       33.21       29.19      2.81 o 
  -8   5   2       42.17       39.28      2.92 o 
  -7   5   2        0.05       -0.71      2.79 o 
  -6   5   2      108.92      106.49      6.75 o 
  -5   5   2       59.36       61.04      2.99 o 
  -4   5   2      161.04      175.01      4.16 o 
  -3   5   2      215.68      243.07      6.55 o 
  -2   5   2      171.84      191.92      6.31 o 
  -1   5   2       16.43       17.18      3.01 o 
   0   5   2      104.96      127.32      4.73 o 
   1   5   2      253.47      304.36      8.57 o 
   2   5   2      226.91      245.16      9.93 o 
   3   5   2       47.72       58.08      2.87 o 
   4   5   2       32.54       37.26      2.84 o 
   5   5   2       17.40       20.07      2.74 o 
   6   5   2       13.66       20.18      2.77 o 
   7   5   2        2.63        2.06      3.25 o 
   8   5   2      245.98      241.41      4.88 o 
   9   5   2       79.72       81.83      4.14 o 
  10   5   2      109.59       88.32      3.78 o 
  11   5   2       64.69       53.76      4.73 o 
 -10   6   2        8.76        5.51      4.02 o 
  -9   6   2        5.23        7.78      3.72 o 
  -8   6   2       31.70       30.29      3.70 o 
  -7   6   2        4.01        6.28      3.25 o 
  -6   6   2        3.59        6.37      3.05 o 
  -5   6   2       73.86       82.00      3.59 o 
  -4   6   2        9.75        8.24      3.73 o 
  -3   6   2      107.79      105.67      3.20 o 
  -2   6   2       83.06       89.40      3.71 o 
  -1   6   2       71.75       80.74      3.69 o 
   0   6   2        3.85        4.18      3.45 o 
   1   6   2       18.08       21.07      3.90 o 
   2   6   2       64.94       70.29      3.66 o 
   3   6   2       78.24       80.82      4.83 o 
   4   6   2        3.03        4.75      4.78 o 
   5   6   2       77.83       80.51      4.79 o 
   6   6   2       48.68       45.41      4.63 o 
   7   6   2        4.42        5.69      4.08 o 
   8   6   2        0.47       -0.42      4.32 o 
   9   6   2        1.30       -1.24      5.87 o 
  -6   7   2        3.40        3.83      4.19 o 
  -5   7   2       12.04       11.11      3.85 o 
  -4   7   2        8.51        4.41      4.08 o 
  -3   7   2        1.69        3.92      4.10 o 
  -2   7   2       22.69       22.66      4.40 o 
  -1   7   2        3.36        2.85      4.07 o 
   0   7   2        6.99       11.30      4.57 o 
   1   7   2        2.04        2.15      5.27 o 
   2   7   2       24.52       24.39      5.41 o 
   3   7   2       13.08       15.76      5.47 o 
   4   7   2       25.70       28.34      6.09 o 
   5   7   2        1.08        0.26      5.61 o 
 -16   1   3       13.48       11.40      3.82 o 
 -15   1   3       13.32       17.61      3.25 o 
 -14   1   3        0.11        2.64      2.79 o 
 -13   1   3       44.75       44.99      2.87 o 
 -12   1   3      135.83      132.70      3.27 o 
 -11   1   3      405.35      373.26     10.99 o 
 -10   1   3     1166.85     1112.21     20.97 o 
  -9   1   3        5.75        6.26      2.21 o 
  -8   1   3       11.10        5.24      2.19 o 
  -7   1   3        4.93        9.19      2.44 o 
  -6   1   3     1822.86     1722.82     53.41 o 
  -5   1   3      662.72      666.30     14.10 o 
  -4   1   3       12.41       15.57      2.72 o 
  -3   1   3      517.87      538.68     30.19 o 
  -2   1   3      116.43      102.48      7.80 o 
  -1   1   3     2882.46     3203.50    236.17 o 
   0   1   3     8907.68    10145.46    669.11 o 
   1   1   3    12902.27    13400.26    251.79 o 
   2   1   3      456.11      422.94     17.99 o 
   3   1   3      525.49      467.33     16.39 o 
   4   1   3        8.49       11.35      2.75 o 
   5   1   3      165.21      181.29      5.58 o 
   6   1   3      156.42      154.92      3.24 o 
   7   1   3      221.49      214.04      3.78 o 
   8   1   3      146.45      145.90      3.26 o 
   9   1   3        0.36       -1.36      2.40 o 
  10   1   3      268.34      273.39      3.21 o 
  11   1   3       48.14       53.35      2.89 o 
  12   1   3       63.13       69.13      3.59 o 
  13   1   3        0.63        7.80      3.26 o 
  14   1   3       13.49       10.92      3.62 o 
 -15   2   3       10.06       13.37      3.02 o 
 -14   2   3        8.81        7.54      3.58 o 
 -13   2   3        9.43       14.81      2.89 o 
 -12   2   3       47.95       45.38      2.98 o 
 -11   2   3      139.25      121.74      2.59 o 
 -10   2   3      129.37      124.01      3.42 o 
  -9   2   3      475.20      432.09      8.18 o 
  -8   2   3      114.95      115.93      4.68 o 
  -7   2   3        5.42        4.35      2.28 o 
  -6   2   3       21.34       20.89      2.37 o 
  -5   2   3       36.65       36.61      2.66 o 
  -4   2   3      314.09      340.05     11.15 o 
  -3   2   3       22.70       25.53      3.15 o 
  -2   2   3       20.40       27.10      2.65 o 
  -1   2   3      812.25      942.26     35.60 o 
   0   2   3       38.49       33.09      2.63 o 
   1   2   3      149.78      149.54      4.69 o 
   2   2   3     1780.97     1856.94     65.11 o 
   3   2   3     1320.19     1339.95     60.97 o 
   4   2   3     1813.38     1777.89     38.57 o 
   5   2   3       33.80       33.40      2.51 o 
   6   2   3      196.77      173.13      4.94 o 
   7   2   3        6.04        6.44      2.44 o 
   8   2   3       16.58       15.30      2.42 o 
   9   2   3      182.03      195.39      4.91 o 
  10   2   3      151.39      147.97      5.24 o 
  11   2   3        1.47        5.70      2.68 o 
  12   2   3       11.31        9.29      3.52 o 
  13   2   3        1.42        6.82      3.19 o 
  14   2   3        2.84        3.66     10.21 o 
 -14   3   3      128.51      132.27      3.55 o 
 -13   3   3        6.40        7.06      2.61 o 
 -12   3   3        0.19        0.02      2.86 o 
 -11   3   3       12.15        9.46      2.75 o 
 -10   3   3      134.49      130.07      4.05 o 
  -9   3   3        4.48        3.97      2.39 o 
  -8   3   3      243.69      231.60      4.34 o 
  -7   3   3      108.26      101.09      2.66 o 
  -6   3   3      170.26      170.47      4.56 o 
  -5   3   3       16.33       30.05      2.35 o 
  -4   3   3       70.23       70.61      2.40 o 
  -3   3   3     1780.71     1977.32     61.44 o 
  -2   3   3     1013.71     1214.93     46.78 o 
  -1   3   3      149.52      160.21      8.85 o 
   0   3   3      218.24      251.11      9.61 o 
   1   3   3       57.26       66.85      2.97 o 
   2   3   3      384.24      407.08      8.38 o 
   3   3   3      126.53      131.00      5.23 o 
   4   3   3       90.43       98.87      2.78 o 
   5   3   3       18.44       16.79      2.30 o 
   6   3   3      577.23      547.46     13.04 o 
   7   3   3       42.94       37.15      2.47 o 
   8   3   3       56.24       59.03      3.54 o 
   9   3   3      130.91      121.34      6.13 o 
  10   3   3       69.14       74.75      3.34 o 
  11   3   3      115.94      130.81      3.59 o 
  12   3   3       71.49       70.97      3.60 o 
  13   3   3        7.79        9.58      3.78 o 
 -13   4   3       18.18       24.01      3.21 o 
 -12   4   3       64.91       72.71      3.48 o 
 -11   4   3       19.09       20.94      2.95 o 
 -10   4   3      115.87      105.08      4.64 o 
  -9   4   3       33.61       32.40      2.45 o 
  -8   4   3       16.16       19.57      2.50 o 
  -7   4   3      156.71      145.63      3.79 o 
  -6   4   3       56.67       57.81      2.58 o 
  -5   4   3       94.76      101.09      4.67 o 
  -4   4   3      361.61      366.97     15.73 o 
  -3   4   3        1.34        4.30      2.59 o 
  -2   4   3       77.48       83.61      3.09 o 
  -1   4   3       87.03      115.85      3.49 o 
   0   4   3       46.27       47.13      2.96 o 
   1   4   3      415.47      457.72     16.98 o 
   2   4   3        9.19        8.19      2.59 o 
   3   4   3      167.78      155.03      3.07 o 
   4   4   3       18.00       23.08      2.58 o 
   5   4   3        0.50        1.01      2.77 o 
   6   4   3       11.78       10.58      3.01 o 
   7   4   3       82.59       70.52      3.85 o 
   8   4   3        3.42        4.45      2.95 o 
   9   4   3        0.27        6.79      3.32 o 
  10   4   3       15.15       13.00      3.55 o 
  11   4   3       13.67       14.01      3.29 o 
  12   4   3       10.35        5.95      3.77 o 
 -12   5   3       69.26       70.63      5.29 o 
 -11   5   3       24.07       19.20      3.57 o 
 -10   5   3        7.04        8.18      3.33 o 
  -9   5   3      125.34      109.44      3.41 o 
  -8   5   3        0.01        3.86      2.79 o 
  -7   5   3       79.87       66.75      3.51 o 
  -6   5   3       51.82       50.89      3.14 o 
  -5   5   3       87.68       84.37      3.52 o 
  -4   5   3      287.13      290.12      8.92 o 
  -3   5   3        8.25       10.76      2.80 o 
  -2   5   3      428.11      467.39      9.69 o 
  -1   5   3       75.33       81.21      4.52 o 
   0   5   3      124.05      138.21      5.59 o 
   1   5   3      105.87      104.95      3.82 o 
   2   5   3       23.35       32.04      3.17 o 
   3   5   3      125.42      121.77      3.49 o 
   4   5   3        0.03        1.67      3.19 o 
   5   5   3        6.57        5.73      3.40 o 
   6   5   3       24.84       21.61      3.25 o 
   7   5   3        2.08        5.06      3.33 o 
   8   5   3       44.49       45.37      3.60 o 
   9   5   3        0.03       -1.37      3.68 o 
  10   5   3       44.39       39.20      3.73 o 
 -10   6   3       75.20       66.65      3.61 o 
  -9   6   3        6.61        2.09      4.12 o 
  -8   6   3       69.30       63.60      3.64 o 
  -7   6   3       28.98       36.60      4.13 o 
  -6   6   3       71.37       67.59      3.99 o 
  -5   6   3        7.22        9.44      3.12 o 
  -4   6   3      168.73      163.75      7.79 o 
  -3   6   3        9.66        9.71      3.58 o 
  -2   6   3      434.98      461.01     18.55 o 
  -1   6   3      183.45      190.14      4.28 o 
   0   6   3       46.95       50.42      3.36 o 
   1   6   3        0.60        2.24      3.80 o 
   2   6   3        4.75        7.83      3.75 o 
   3   6   3       33.85       36.53      4.18 o 
   4   6   3       10.76        9.14      3.68 o 
   5   6   3       90.46       92.58      3.98 o 
   6   6   3       19.36       27.85      4.58 o 
   7   6   3       15.28       16.70      4.25 o 
   8   6   3        0.05       -2.58      4.04 o 
  -6   7   3       19.93       11.74      4.10 o 
  -5   7   3       86.08       80.37      4.69 o 
  -4   7   3       37.01       36.37      4.39 o 
  -3   7   3        4.71        3.32      4.05 o 
  -2   7   3      187.91      183.53      7.96 o 
  -1   7   3       96.23       92.18      4.06 o 
   0   7   3       85.85       81.23      4.02 o 
   1   7   3       21.92       26.88      4.23 o 
   2   7   3        0.01        1.31      4.70 o 
   3   7   3        8.45        2.31      6.20 o 
   4   7   3        1.24       -2.50      6.45 o 
   5   7   3       10.14        7.18      5.50 o 
 -16   0   4       24.12       33.29      8.99 o 
 -15   0   4        2.70        7.57      5.12 o 
 -14   0   4       21.05       27.96      3.85 o 
 -13   0   4        4.33        5.46      3.46 o 
 -12   0   4        0.21       -0.66      3.69 o 
 -11   0   4       12.18       16.30      3.25 o 
 -10   0   4      248.16      225.72     12.33 o 
  -9   0   4       16.11       12.31      2.82 o 
  -8   0   4       87.08       84.94      5.55 o 
  -7   0   4       66.62       59.12      4.38 o 
  -6   0   4      826.04      848.23     35.57 o 
  -5   0   4        6.86       14.32      4.15 o 
  -4   0   4     4291.57     4233.88    268.51 o 
  -3   0   4       27.83       25.14      5.28 o 
  -2   0   4     6106.83     6044.14    249.97 o 
  -1   0   4     6126.74     5439.22     34.98 o 
   1   0   4     2852.16     2736.80     82.02 o 
   2   0   4      867.68      729.81     28.59 o 
   3   0   4      589.33      560.06      7.41 o 
   4   0   4     2033.02     1870.46     49.81 o 
   5   0   4     3225.54     3311.70     20.12 o 
   6   0   4       44.29       50.32      3.97 o 
   7   0   4       72.45       61.30      3.02 o 
   8   0   4       50.50       54.40      3.51 o 
   9   0   4      893.33      875.51     19.86 o 
  10   0   4       17.89       15.62      4.34 o 
  11   0   4     1079.15     1068.03     37.79 o 
  12   0   4        1.13        1.67      3.64 o 
  13   0   4        2.19        4.66      4.47 o 
  14   0   4        6.40        7.72      5.06 o 
 -16   1   4        3.76       -3.34      3.34 o 
 -15   1   4       44.49       51.58      3.52 o 
 -14   1   4        6.02        7.81      2.91 o 
 -13   1   4       66.20       63.76      3.00 o 
 -12   1   4      191.02      169.85      5.24 o 
 -11   1   4        4.70        4.32      2.15 o 
 -10   1   4     1615.55     1473.65     29.13 o 
  -9   1   4       56.34       56.83      2.73 o 
  -8   1   4      299.31      288.58      5.82 o 
  -7   1   4      113.24       95.23      2.43 o 
  -6   1   4       71.44       79.07      3.81 o 
  -5   1   4      604.36      573.12     12.30 o 
  -4   1   4     1334.46     1409.03     69.89 o 
  -3   1   4     1008.95      946.61     42.28 o 
  -2   1   4      175.07      160.09      9.45 o 
  -1   1   4     3368.02     3581.68    265.30 o 
   0   1   4    11823.46    12144.49    261.54 o 
   1   1   4     4228.69     4027.29     91.41 o 
   2   1   4      865.73      779.53     24.97 o 
   3   1   4      968.94      956.15     29.01 o 
   4   1   4        1.78        5.98      2.51 o 
   5   1   4        5.28        5.58      2.34 o 
   6   1   4      188.29      178.31      4.70 o 
   7   1   4       30.05       32.13      2.32 o 
   8   1   4        0.28        2.04      2.15 o 
   9   1   4       32.10       33.06      2.48 o 
  10   1   4       18.86       19.21      2.54 o 
  11   1   4        2.57        4.91      2.81 o 
  12   1   4        3.87        4.45      2.57 o 
  13   1   4       67.45       74.00      3.49 o 
  14   1   4        0.06       -0.77      3.60 o 
 -15   2   4        8.81       13.04      2.85 o 
 -14   2   4        0.51       -1.80      2.74 o 
 -13   2   4       12.05       11.09      2.58 o 
 -12   2   4        1.54        1.78      2.70 o 
 -11   2   4      107.32      105.40      3.89 o 
 -10   2   4        0.29        1.32      2.49 o 
  -9   2   4      132.95      133.04      3.13 o 
  -8   2   4     1905.49     1854.84     50.10 o 
  -7   2   4      281.49      247.70      7.98 o 
  -6   2   4      398.02      410.23     17.79 o 
  -5   2   4      864.54      810.11     17.84 o 
  -4   2   4      627.50      677.02     28.42 o 
  -3   2   4        5.11        9.74      3.04 o 
  -2   2   4      684.70      792.36     53.79 o 
  -1   2   4      111.66      107.09      6.85 o 
   0   2   4       61.94       65.40      3.43 o 
   1   2   4        2.62        2.98      3.25 o 
   2   2   4        5.23        7.31      2.69 o 
   3   2   4       14.54       11.30      2.46 o 
   4   2   4        8.86        8.55      2.85 o 
   5   2   4      591.71      636.13     26.54 o 
   6   2   4      216.76      196.89      6.50 o 
   7   2   4      475.14      457.92     11.46 o 
   8   2   4      417.26      403.55     13.18 o 
   9   2   4        5.59        6.80      3.31 o 
  10   2   4        2.13        2.51      3.16 o 
  11   2   4       77.09       80.05      4.11 o 
  12   2   4       45.55       50.07      3.45 o 
  13   2   4        1.93        3.71      3.87 o 
 -15   3   4        8.52        5.07      3.34 o 
 -14   3   4      139.01      145.40      3.98 o 
 -13   3   4        2.18        4.81      3.09 o 
 -12   3   4       12.89       13.64      2.89 o 
 -11   3   4       16.30       19.18      2.50 o 
 -10   3   4        7.76        7.55      2.74 o 
  -9   3   4       66.29       73.92      5.41 o 
  -8   3   4      174.73      173.74      5.63 o 
  -7   3   4       11.74        9.65      2.29 o 
  -6   3   4       78.46       75.20      3.82 o 
  -5   3   4       42.84       40.11      2.27 o 
  -4   3   4       30.86       38.69      2.40 o 
  -3   3   4      164.89      186.89      8.76 o 
  -2   3   4       12.53       11.32      2.78 o 
  -1   3   4       20.30       26.73      2.87 o 
   0   3   4      543.55      585.19     32.01 o 
   1   3   4      695.86      781.21     32.72 o 
   2   3   4       40.12       39.70      2.85 o 
   3   3   4     1292.99     1282.18     28.05 o 
   4   3   4      515.76      522.60     12.06 o 
   5   3   4       86.76       74.53      2.88 o 
   6   3   4      820.78      813.12     24.55 o 
   7   3   4       27.33       19.59      2.77 o 
   8   3   4        1.05        1.15      2.86 o 
   9   3   4        9.80       13.83      3.48 o 
  10   3   4       83.06       83.28      2.90 o 
  11   3   4        4.24        6.22      3.54 o 
  12   3   4       31.63       36.87      3.04 o 
 -14   4   4       17.68       14.23      4.19 o 
 -13   4   4       38.93       45.27      3.43 o 
 -12   4   4      131.19      135.37      3.67 o 
 -11   4   4       16.08       14.67      2.78 o 
 -10   4   4      101.10       96.90      4.10 o 
  -9   4   4       34.94       38.51      2.59 o 
  -8   4   4       18.50       14.19      2.63 o 
  -7   4   4       61.81       67.41      2.83 o 
  -6   4   4      159.61      160.23      7.79 o 
  -5   4   4      140.04      141.00      3.51 o 
  -4   4   4       52.05       58.60      2.64 o 
  -3   4   4      626.68      679.40     21.40 o 
  -2   4   4      328.96      343.89     12.33 o 
  -1   4   4      149.65      159.62      3.74 o 
   0   4   4      242.99      292.23     12.06 o 
   1   4   4      107.20      113.46      4.30 o 
   2   4   4      841.09      782.13     11.28 o 
   3   4   4       50.39       45.38      2.68 o 
   4   4   4      101.01      102.61      3.83 o 
   5   4   4      593.06      591.95     10.73 o 
   6   4   4      347.34      323.35      8.43 o 
   7   4   4       15.22       18.73      3.16 o 
   8   4   4       17.60       22.61      3.03 o 
   9   4   4        0.06        0.66      2.91 o 
  10   4   4       43.67       49.59      3.69 o 
  11   4   4        0.02        3.02      3.87 o 
 -12   5   4       32.00       29.21      3.58 o 
 -11   5   4        6.96        9.32      3.29 o 
 -10   5   4        0.14        1.53      3.04 o 
  -9   5   4        3.36        5.37      2.90 o 
  -8   5   4        0.21       -0.34      3.30 o 
  -7   5   4       10.61        6.33      3.17 o 
  -6   5   4      257.41      268.85     11.25 o 
  -5   5   4       58.69       63.27      3.22 o 
  -4   5   4        1.45        5.25      3.07 o 
  -3   5   4      225.79      232.96      6.26 o 
  -2   5   4        0.52        4.41      3.01 o 
  -1   5   4       68.86       77.92      3.47 o 
   0   5   4      138.27      137.09      3.21 o 
   1   5   4        6.84        7.43      3.00 o 
   2   5   4      149.13      128.89      4.27 o 
   3   5   4        7.29       11.35      3.00 o 
   4   5   4       28.89       32.28      3.03 o 
   5   5   4       47.57       44.14      3.51 o 
   6   5   4        4.65        7.31      3.04 o 
   7   5   4        1.33        1.42      3.20 o 
   8   5   4        8.38        9.04      3.11 o 
   9   5   4        0.13        1.13      3.07 o 
  10   5   4        9.60        9.56      3.29 o 
 -10   6   4        0.00        0.61      3.86 o 
  -9   6   4        3.10        2.67      3.58 o 
  -8   6   4        0.02        5.08      3.97 o 
  -7   6   4       47.58       45.73      3.50 o 
  -6   6   4       46.70       59.27      4.98 o 
  -5   6   4       26.94       26.26      3.61 o 
  -4   6   4        7.27        7.31      3.27 o 
  -3   6   4      312.60      318.43     10.57 o 
  -2   6   4       51.99       53.16      3.28 o 
  -1   6   4        1.88        3.37      3.46 o 
   0   6   4       43.75       48.27      3.52 o 
   1   6   4      109.00      110.62      5.20 o 
   2   6   4      339.92      339.37      5.59 o 
   3   6   4       52.36       64.03      5.04 o 
   4   6   4       54.17       47.31      3.66 o 
   5   6   4        0.13       -0.13      4.59 o 
   6   6   4       19.50       24.95      4.32 o 
   7   6   4        5.45        5.75      3.95 o 
   8   6   4       45.23       39.13      4.02 o 
  -6   7   4        3.84        5.39      3.76 o 
  -5   7   4       14.78       12.66      4.39 o 
  -4   7   4        1.41        1.68      3.63 o 
  -3   7   4       56.16       50.68      3.84 o 
  -2   7   4       32.39       30.40      4.56 o 
  -1   7   4        8.73        8.09      3.92 o 
   0   7   4       69.89       66.57      4.22 o 
   1   7   4       35.11       36.59      4.34 o 
   2   7   4        9.06       12.33      5.23 o 
   3   7   4       10.79       13.22      6.01 o 
   4   7   4      287.34      221.51      6.04 o 
 -16   1   5       31.37       38.93      3.79 o 
 -15   1   5       19.64       22.56      3.17 o 
 -14   1   5       78.78       92.11      2.96 o 
 -13   1   5      131.90      132.27      3.58 o 
 -12   1   5       19.33       25.03      2.32 o 
 -11   1   5       21.37       16.10      2.36 o 
 -10   1   5        0.05       -2.49      2.69 o 
  -9   1   5      184.23      174.98      3.70 o 
  -8   1   5      129.80      131.57      6.32 o 
  -7   1   5       90.64       95.93      3.74 o 
  -6   1   5      617.06      628.97     25.54 o 
  -5   1   5      878.03      913.90     40.08 o 
  -4   1   5      682.51      711.06     38.88 o 
  -3   1   5     2178.00     2133.32     98.94 o 
  -2   1   5        0.11        0.75      3.33 o 
  -1   1   5      497.48      483.55     13.63 o 
   0   1   5      594.42      571.36     23.97 o 
   1   1   5      282.25      265.10      5.85 o 
   2   1   5      142.46      125.93      3.52 o 
   3   1   5        0.06        4.60      2.78 o 
   4   1   5      980.30      961.35     18.49 o 
   5   1   5        3.51        6.74      2.43 o 
   6   1   5       47.87       53.68      3.03 o 
   7   1   5       41.19       42.76      2.49 o 
   8   1   5        7.26        9.57      2.50 o 
   9   1   5      163.95      176.28      4.64 o 
  10   1   5      126.61      121.91      3.15 o 
  11   1   5       20.81       23.44      2.62 o 
  12   1   5       26.28       27.64      2.87 o 
  13   1   5        3.87        9.08      3.24 o 
 -15   2   5        2.96        3.68      3.56 o 
 -14   2   5       13.96       19.42      3.12 o 
 -13   2   5       35.21       30.13      2.94 o 
 -12   2   5       91.78       93.37      3.05 o 
 -11   2   5       75.05       63.75      3.78 o 
 -10   2   5      349.96      361.86     11.90 o 
  -9   2   5      329.59      311.24      9.18 o 
  -8   2   5       27.83       25.81      2.24 o 
  -7   2   5       52.45       55.00      2.39 o 
  -6   2   5       46.90       50.43      2.67 o 
  -5   2   5      401.11      447.08     19.65 o 
  -4   2   5       14.88       20.14      2.98 o 
  -3   2   5      163.85      180.76      7.03 o 
  -2   2   5      279.57      357.54     32.19 o 
  -1   2   5      222.85      253.16     14.19 o 
   0   2   5      650.87      660.22     39.13 o 
   1   2   5      197.59      194.61     11.49 o 
   2   2   5      610.84      682.04     23.21 o 
   3   2   5      289.51      296.71     12.34 o 
   4   2   5      108.55      110.14      5.56 o 
   5   2   5      377.07      352.23      5.08 o 
   6   2   5      126.76      118.56      2.53 o 
   7   2   5      248.72      243.46      3.66 o 
   8   2   5       67.93       64.71      2.63 o 
   9   2   5       38.91       36.95      2.67 o 
  10   2   5       41.35       45.69      2.99 o 
  11   2   5        4.33        6.54      3.01 o 
  12   2   5       11.07       12.91      3.45 o 
  13   2   5        2.29        0.26      3.53 o 
 -15   3   5       16.11       22.18      3.33 o 
 -14   3   5       24.44       30.44      3.30 o 
 -13   3   5       18.33       19.52      3.09 o 
 -12   3   5        1.94        1.21      2.70 o 
 -11   3   5       55.60       53.71      2.47 o 
 -10   3   5        0.02       -0.44      2.49 o 
  -9   3   5       46.20       52.08      2.49 o 
  -8   3   5      811.68      742.76     24.49 o 
  -7   3   5      104.79       95.48      2.35 o 
  -6   3   5      117.00      105.27      3.72 o 
  -5   3   5       59.80       55.39      2.80 o 
  -4   3   5      420.33      465.30     16.14 o 
  -3   3   5        4.48        2.63      2.28 o 
  -2   3   5       39.51       40.17      2.55 o 
  -1   3   5       84.08      108.02      5.39 o 
   0   3   5       98.68       82.54      3.93 o 
   1   3   5       85.81       70.83      3.66 o 
   2   3   5       12.01       17.70      2.60 o 
   3   3   5       15.17       18.77      2.87 o 
   4   3   5        0.51        3.02      2.61 o 
   5   3   5      279.73      268.80      5.92 o 
   6   3   5        6.14        3.92      2.60 o 
   7   3   5       23.57       23.87      2.82 o 
   8   3   5      181.46      159.65      3.49 o 
   9   3   5       62.38       60.28      3.17 o 
  10   3   5       39.19       45.36      3.25 o 
  11   3   5       26.25       24.96      2.85 o 
  12   3   5       18.99       20.32      3.70 o 
 -14   4   5        2.62        6.29      3.61 o 
 -13   4   5        2.51        3.89      3.27 o 
 -12   4   5       66.86       79.74      3.34 o 
 -11   4   5       78.69       78.97      2.90 o 
 -10   4   5       18.54       16.93      2.83 o 
  -9   4   5      105.22      103.39      3.62 o 
  -8   4   5        1.51        0.96      2.50 o 
  -7   4   5      439.57      423.30     11.97 o 
  -6   4   5      102.20      108.19      4.32 o 
  -5   4   5       24.47       28.76      2.59 o 
  -4   4   5      229.36      275.53     11.08 o 
  -3   4   5      253.57      274.82      8.28 o 
  -2   4   5      121.81      136.28      6.10 o 
  -1   4   5      121.21      140.07      7.92 o 
   0   4   5      200.58      219.59      7.00 o 
   1   4   5      203.62      191.24      5.75 o 
   2   4   5       80.49       77.72      2.84 o 
   3   4   5       38.01       32.49      2.99 o 
   4   4   5       21.95       30.97      2.66 o 
   5   4   5        8.98       10.34      3.04 o 
   6   4   5        3.20        3.35      3.00 o 
   7   4   5        8.48       10.66      2.79 o 
   8   4   5       23.29       21.45      3.35 o 
   9   4   5       10.41       11.78      2.87 o 
  10   4   5        1.47        6.25      3.21 o 
  11   4   5        2.44        7.89      5.60 o 
 -12   5   5       21.72       23.64      3.52 o 
 -11   5   5       14.63       17.94      3.80 o 
 -10   5   5        1.83        7.03      3.04 o 
  -9   5   5       11.79       12.58      3.47 o 
  -8   5   5        4.36        4.32      2.94 o 
  -7   5   5       36.40       44.74      2.82 o 
  -6   5   5       16.84       31.87      5.55 o 
  -5   5   5       18.62       27.59      3.11 o 
  -4   5   5       17.20       16.82      3.09 o 
  -3   5   5       31.90       35.34      3.12 o 
  -2   5   5       56.84       65.85      3.27 o 
  -1   5   5       28.10       28.71      2.90 o 
   0   5   5      446.87      484.72     14.70 o 
   1   5   5      816.30      844.52      5.65 o 
   2   5   5      238.04      233.26      7.71 o 
   3   5   5       28.96       21.25      2.65 o 
   4   5   5       61.21       61.55      2.99 o 
   5   5   5      124.16      125.79      3.62 o 
   6   5   5       36.56       40.45      3.37 o 
   7   5   5       10.91       14.01      3.83 o 
   8   5   5        2.30        2.59      3.01 o 
   9   5   5       30.31       27.65      3.69 o 
 -10   6   5       19.03       13.57      3.73 o 
  -9   6   5        0.47       -0.90      3.58 o 
  -8   6   5        2.05        4.75      3.58 o 
  -7   6   5      162.15      156.09      4.97 o 
  -6   6   5       27.41       29.60      3.30 o 
  -5   6   5        0.91        2.73      3.32 o 
  -4   6   5        0.04        2.96      3.10 o 
  -3   6   5       25.11       29.45      3.11 o 
  -2   6   5        0.45        0.98      3.25 o 
  -1   6   5       71.27       79.15      3.52 o 
   0   6   5       75.13       79.18      3.53 o 
   1   6   5        9.70        8.92      4.06 o 
   2   6   5       77.07       89.97      3.93 o 
   3   6   5       19.24       20.59      4.30 o 
   4   6   5        2.23        1.83      3.55 o 
   5   6   5       65.16       70.84      4.09 o 
   6   6   5        0.13        2.00      3.94 o 
   7   6   5        0.34        1.85      3.75 o 
  -6   7   5       43.01       42.53      4.62 o 
  -5   7   5        0.40        1.59      3.95 o 
  -4   7   5        8.03        7.05      3.61 o 
  -3   7   5        0.08        4.14      3.91 o 
  -2   7   5       37.55       38.78      3.74 o 
  -1   7   5      121.00      115.28      3.83 o 
   0   7   5        7.59        7.30      3.63 o 
   1   7   5       60.86       53.61      5.02 o 
   2   7   5       43.84       44.26      5.04 o 
   3   7   5       23.33       20.07      5.08 o 
 -16   0   6       39.25       46.80      4.39 o 
 -15   0   6       74.07       84.29      6.41 o 
 -14   0   6      178.49      197.99      7.24 o 
 -13   0   6        0.44        3.46      3.85 o 
 -12   0   6      271.88      264.93      9.17 o 
 -11   0   6      223.94      183.09     11.02 o 
 -10   0   6     1103.10     1065.94      6.26 o 
  -9   0   6      887.05      818.26     11.57 o 
  -8   0   6       10.86       12.43      3.03 o 
  -7   0   6      747.34      742.92     52.15 o 
  -6   0   6     1114.90     1191.30     74.75 o 
  -5   0   6      983.04      944.28    119.19 o 
  -4   0   6       42.74       27.16      5.78 o 
  -3   0   6      582.92      563.33     10.16 o 
  -2   0   6     1134.43     1002.51     35.55 o 
  -1   0   6     2805.62     2504.96     41.54 o 
   0   0   6       73.86       62.88      5.58 o 
   1   0   6      235.50      203.58      5.44 o 
   2   0   6       29.73       21.76      5.51 o 
   3   0   6      119.54      105.80      4.13 o 
   4   0   6        0.85        2.59      5.05 o 
   5   0   6       19.01       27.01      3.82 o 
   6   0   6      733.44      734.83     15.92 o 
   7   0   6      555.61      562.71     16.26 o 
   8   0   6      464.85      476.60     14.33 o 
   9   0   6       11.43       10.07      3.67 o 
  10   0   6        0.26       -2.08      4.79 o 
  11   0   6      113.27      126.75      4.73 o 
  12   0   6       39.64       49.27      5.32 o 
  13   0   6       11.19        8.59      5.42 o 
 -16   1   6       52.77       50.79      3.35 o 
 -15   1   6       63.52       72.22      4.20 o 
 -14   1   6       18.22       20.17      3.17 o 
 -13   1   6        1.21        1.47      2.49 o 
 -12   1   6        3.42        6.24      2.40 o 
 -11   1   6        4.65        5.08      2.50 o 
 -10   1   6      496.80      489.19     13.02 o 
  -9   1   6      143.82      150.90      3.77 o 
  -8   1   6       79.17       87.51      2.97 o 
  -7   1   6      357.48      372.97     20.49 o 
  -6   1   6      957.56      960.14     31.66 o 
  -5   1   6      984.12     1018.15     31.05 o 
  -4   1   6        8.91        9.46      3.40 o 
  -3   1   6       97.08       99.89      5.74 o 
  -2   1   6        1.70        3.47      3.79 o 
  -1   1   6     1519.26     1430.56     20.34 o 
   0   1   6      854.45      839.69     20.09 o 
   1   1   6      176.75      183.61      6.70 o 
   2   1   6      205.47      211.22      5.71 o 
   3   1   6        1.74       -1.63      2.81 o 
   4   1   6      577.27      568.72     14.44 o 
   5   1   6        4.44        1.52      2.35 o 
   6   1   6        5.81        7.90      2.28 o 
   7   1   6       24.46       31.74      2.87 o 
   8   1   6       39.48       40.72      2.46 o 
   9   1   6       72.63       67.81      2.63 o 
  10   1   6       75.87       79.36      3.21 o 
  11   1   6       10.47        8.47      3.03 o 
  12   1   6        0.00       -1.60      3.01 o 
  13   1   6       12.42        7.60      3.55 o 
 -16   2   6       13.64       20.41      5.95 o 
 -15   2   6       10.32        9.36      3.11 o 
 -14   2   6       37.63       43.94      2.82 o 
 -13   2   6      127.54      125.36      5.84 o 
 -12   2   6      136.23      133.60      4.56 o 
 -11   2   6       31.46       36.38      2.22 o 
 -10   2   6      315.89      283.66      5.08 o 
  -9   2   6      294.05      271.24      7.62 o 
  -8   2   6       33.44       36.23      3.40 o 
  -7   2   6      290.92      272.56      7.93 o 
  -6   2   6      323.47      327.27      7.16 o 
  -5   2   6        2.92        5.71      2.85 o 
  -4   2   6       13.06       18.47      2.67 o 
  -3   2   6       52.92       48.76      2.87 o 
  -2   2   6      119.61      149.00      8.06 o 
  -1   2   6      906.27     1039.47     59.07 o 
   0   2   6      618.89      682.32     44.69 o 
   1   2   6      999.95     1110.46     63.05 o 
   2   2   6     1491.64     1609.73     84.02 o 
   3   2   6      225.47      213.88      4.91 o 
   4   2   6      223.87      212.92      7.90 o 
   5   2   6       17.60       18.52      2.43 o 
   6   2   6       59.57       56.69      2.63 o 
   7   2   6      103.44      108.38      3.04 o 
   8   2   6       13.73       13.25      2.67 o 
   9   2   6       43.78       43.87      2.72 o 
  10   2   6        5.94        7.48      2.97 o 
  11   2   6        3.22        2.12      3.09 o 
  12   2   6        0.00        2.14      3.51 o 
 -15   3   6        3.52        4.45      3.27 o 
 -14   3   6       12.04       10.91      3.07 o 
 -13   3   6        2.51        3.77      2.82 o 
 -12   3   6       84.54       91.67      3.06 o 
 -11   3   6       38.09       44.53      2.54 o 
 -10   3   6       10.26       24.71      4.36 o 
  -9   3   6      307.81      271.95      4.71 o 
  -8   3   6      834.83      761.77     13.06 o 
  -7   3   6       18.33       17.08      2.38 o 
  -6   3   6       49.38       47.61      3.07 o 
  -5   3   6        4.90        7.41      2.82 o 
  -4   3   6      301.16      354.71     17.02 o 
  -3   3   6       17.38       24.77      2.34 o 
  -2   3   6       45.02       37.13      2.28 o 
  -1   3   6      163.30      191.14      7.43 o 
   0   3   6       19.00       25.49      2.65 o 
   1   3   6        0.78        1.01      2.39 o 
   2   3   6      103.90       96.64      3.10 o 
   3   3   6       96.71      106.78      2.83 o 
   4   3   6       75.63       84.04      3.94 o 
   5   3   6        1.51       -1.93      2.30 o 
   6   3   6      191.65      188.07      5.46 o 
   7   3   6        8.73        9.22      2.64 o 
   8   3   6        3.66        7.16      3.10 o 
   9   3   6      268.78      258.44      4.80 o 
  10   3   6        7.43        9.76      3.53 o 
  11   3   6        0.78        5.57      4.59 o 
  12   3   6       14.26       13.97      3.80 o 
 -14   4   6       11.47        9.56      3.38 o 
 -13   4   6      137.55      143.35      3.55 o 
 -12   4   6       21.44       27.36      3.60 o 
 -11   4   6        3.75        5.57      2.90 o 
 -10   4   6       16.57       13.50      2.61 o 
  -9   4   6      524.44      486.32      9.48 o 
  -8   4   6      281.52      258.31      6.65 o 
  -7   4   6       61.92       62.54      2.40 o 
  -6   4   6      195.10      201.51      6.63 o 
  -5   4   6       21.15       26.97      2.69 o 
  -4   4   6      514.50      520.46     15.39 o 
  -3   4   6       23.25       17.57      2.89 o 
  -2   4   6     1216.97     1375.09     58.49 o 
  -1   4   6        6.77        8.07      3.12 o 
   0   4   6       49.81       47.38      2.86 o 
   1   4   6      548.41      598.79     14.38 o 
   2   4   6        2.20        1.72      2.99 o 
   3   4   6      211.84      220.68      4.26 o 
   4   4   6        0.05        2.98      2.73 o 
   5   4   6        1.88        5.24      2.81 o 
   6   4   6       12.96       14.51      2.99 o 
   7   4   6        4.30        5.11      3.21 o 
   8   4   6       26.16       28.82      3.07 o 
   9   4   6       62.43       62.08      3.46 o 
  10   4   6        0.06        2.89      3.52 o 
 -12   5   6        6.60       12.44      3.50 o 
 -11   5   6        1.00        4.50      3.57 o 
 -10   5   6        9.30        8.85      3.56 o 
  -9   5   6       18.81       15.28      2.98 o 
  -8   5   6       29.63       27.94      2.99 o 
  -7   5   6      148.81      157.90      4.64 o 
  -6   5   6       14.35       13.40      2.58 o 
  -5   5   6      183.82      177.05      5.48 o 
  -4   5   6      202.47      219.98      7.50 o 
  -3   5   6      118.23      124.65      3.38 o 
  -2   5   6       75.73       81.76      3.26 o 
  -1   5   6      124.78      134.54      5.58 o 
   0   5   6        7.38        7.77      3.34 o 
   1   5   6       14.13       12.38      3.12 o 
   2   5   6       55.20       56.44      3.07 o 
   3   5   6        0.85        3.30      2.89 o 
   4   5   6        0.02        0.91      2.90 o 
   5   5   6        8.05        6.56      2.94 o 
   6   5   6      103.51      112.31      3.22 o 
   7   5   6       12.09       12.05      3.34 o 
   8   5   6       22.70       19.52      4.14 o 
   9   5   6      121.60      105.48      3.77 o 
 -10   6   6       13.36       17.92      3.90 o 
  -9   6   6        1.96        1.46      4.25 o 
  -8   6   6        0.02        4.76      4.20 o 
  -7   6   6        0.28       -1.75      3.43 o 
  -6   6   6        1.34       -0.01      3.54 o 
  -5   6   6        2.31        4.64      3.40 o 
  -4   6   6        0.05        2.42      3.06 o 
  -3   6   6       35.41       37.44      3.74 o 
  -2   6   6       20.73       25.14      3.67 o 
  -1   6   6       98.43      105.96      5.10 o 
   0   6   6       59.88       65.93      3.87 o 
   1   6   6      114.50      117.30      4.47 o 
   2   6   6       36.73       42.42      4.97 o 
   3   6   6        6.90        8.86      4.32 o 
   4   6   6      118.75      108.86      3.96 o 
   5   6   6      114.02      118.08      4.51 o 
   6   6   6        7.76       10.41      4.50 o 
   7   6   6        5.40        7.01      3.91 o 
  -6   7   6       14.19       15.76      4.12 o 
  -5   7   6        8.75        6.59      4.04 o 
  -4   7   6       52.32       46.51      3.93 o 
  -3   7   6        0.86        5.60      3.98 o 
  -2   7   6       25.49       25.35      3.96 o 
  -1   7   6        5.86        4.54      4.29 o 
   0   7   6        4.16        8.78      4.45 o 
   1   7   6       21.60       14.93      4.57 o 
   2   7   6       11.62        7.81      5.04 o 
   3   7   6        0.95       -2.09      5.34 o 
 -16   1   7        0.00        4.00      3.51 o 
 -15   1   7       18.57       20.22      3.08 o 
 -14   1   7        1.73        2.29      3.09 o 
 -13   1   7       38.39       30.23      2.69 o 
 -12   1   7       13.48        9.89      2.51 o 
 -11   1   7        0.35        3.14      2.41 o 
 -10   1   7      347.70      345.83     11.93 o 
  -9   1   7       40.46       38.19      2.92 o 
  -8   1   7        1.87        5.84      2.38 o 
  -7   1   7       10.63        6.77      2.31 o 
  -6   1   7       82.16       85.67      3.37 o 
  -5   1   7     2478.70     2593.29    197.08 o 
  -4   1   7      137.56      148.32      8.47 o 
  -3   1   7      237.62      245.21     23.51 o 
  -2   1   7      181.89      166.81      5.54 o 
  -1   1   7      297.71      260.97      9.75 o 
   0   1   7     1867.24     1818.53     45.10 o 
   1   1   7      238.34      237.84      4.75 o 
   2   1   7       64.48       60.54      2.99 o 
   3   1   7        1.27        3.35      2.74 o 
   4   1   7       10.26       14.04      2.22 o 
   5   1   7        8.36        6.12      2.35 o 
   6   1   7      118.18      115.29      2.70 o 
   7   1   7        3.39        6.47      2.43 o 
   8   1   7        4.48        7.34      2.60 o 
   9   1   7       26.03       30.77      2.48 o 
  10   1   7      320.20      345.82      6.90 o 
  11   1   7        3.05        1.97      2.97 o 
  12   1   7        5.75        7.12      3.58 o 
 -16   2   7      163.31      178.36     22.20 o 
 -15   2   7       22.24       25.80      2.98 o 
 -14   2   7       39.95       35.19      3.24 o 
 -13   2   7        0.14        0.56      2.69 o 
 -12   2   7        4.02        6.74      2.74 o 
 -11   2   7       77.02       66.31      3.33 o 
 -10   2   7      417.11      396.19      9.28 o 
  -9   2   7      346.66      327.89     12.37 o 
  -8   2   7        6.49        7.87      2.20 o 
  -7   2   7      182.51      179.47      5.27 o 
  -6   2   7      679.76      736.64     41.24 o 
  -5   2   7      119.61      107.65      8.24 o 
  -4   2   7       98.82      107.65      2.79 o 
  -3   2   7      255.07      282.87     17.01 o 
  -2   2   7       43.49       42.66      3.61 o 
  -1   2   7      433.98      477.76     30.10 o 
   0   2   7     2223.14     2252.67    137.64 o 
   1   2   7       46.45       59.10      4.25 o 
   2   2   7     1426.45     1566.22     66.57 o 
   3   2   7      330.70      330.26      8.67 o 
   4   2   7      319.27      314.89      8.67 o 
   5   2   7       52.38       50.38      2.57 o 
   6   2   7      542.40      525.39      9.73 o 
   7   2   7       41.94       47.20      2.65 o 
   8   2   7        0.01        0.55      2.73 o 
   9   2   7        0.96        2.70      3.04 o 
  10   2   7        0.26        4.59      2.70 o 
  11   2   7        0.63        4.92      2.88 o 
  12   2   7       61.71       63.55      5.97 o 
 -15   3   7        0.06       -0.33      3.29 o 
 -14   3   7      114.38      138.99      4.01 o 
 -13   3   7        0.02        5.90      3.47 o 
 -12   3   7        0.05        4.93      3.09 o 
 -11   3   7       26.45       20.67      2.48 o 
 -10   3   7       12.45       12.79      2.60 o 
  -9   3   7      337.94      362.60     13.04 o 
  -8   3   7        2.69        1.76      2.57 o 
  -7   3   7      663.88      671.13     31.60 o 
  -6   3   7      457.46      463.04     19.61 o 
  -5   3   7      324.42      339.62     16.20 o 
  -4   3   7      239.85      240.68     11.16 o 
  -3   3   7      582.96      659.39     50.19 o 
  -2   3   7      111.71      125.86      5.93 o 
  -1   3   7      109.98      116.85      2.82 o 
   0   3   7      210.59      204.66      8.03 o 
   1   3   7        2.13        5.05      2.45 o 
   2   3   7      663.56      679.08     22.42 o 
   3   3   7      561.08      529.66     11.23 o 
   4   3   7      127.00      125.38      4.79 o 
   5   3   7       92.55       96.21      2.83 o 
   6   3   7      465.20      482.53      9.57 o 
   7   3   7       42.54       40.34      2.60 o 
   8   3   7       54.94       53.59      2.84 o 
   9   3   7       10.42        9.24      3.46 o 
  10   3   7      136.65      131.18      3.93 o 
  11   3   7        0.04       -2.27      3.06 o 
 -14   4   7       54.85       54.11      3.66 o 
 -13   4   7       28.12       29.60      3.17 o 
 -12   4   7       39.05       38.25      2.85 o 
 -11   4   7        0.47        4.68      2.90 o 
 -10   4   7      108.76      101.79      2.79 o 
  -9   4   7      182.14      154.24      4.29 o 
  -8   4   7       39.34       40.66      2.36 o 
  -7   4   7      144.53      145.61      6.16 o 
  -6   4   7        4.70        7.32      2.76 o 
  -5   4   7      116.32      111.98      5.80 o 
  -4   4   7      737.08      791.82     20.58 o 
  -3   4   7        3.79        2.86      3.57 o 
  -2   4   7      156.20      163.61      9.85 o 
  -1   4   7       48.81       54.80      3.42 o 
   0   4   7      101.03      103.39      3.56 o 
   1   4   7      712.33      653.46     10.78 o 
   2   4   7        0.45        4.67      2.58 o 
   3   4   7        2.88        4.52      2.76 o 
   4   4   7      319.81      320.94      6.50 o 
   5   4   7        2.08        0.81      2.66 o 
   6   4   7        0.14       -1.92      2.97 o 
   7   4   7       46.37       42.38      3.14 o 
   8   4   7        1.77        3.69      3.23 o 
   9   4   7        0.95        5.17      3.72 o 
  10   4   7       78.52       74.82      3.65 o 
 -12   5   7      245.63      248.78      6.35 o 
 -11   5   7      151.75      136.68      3.77 o 
 -10   5   7      112.39      107.63      3.22 o 
  -9   5   7        0.89       -0.33      3.00 o 
  -8   5   7      101.10       95.33      3.07 o 
  -7   5   7       34.84       39.90      3.03 o 
  -6   5   7      255.60      277.63      4.78 o 
  -5   5   7      304.66      305.75      8.85 o 
  -4   5   7      211.48      197.22      7.20 o 
  -3   5   7       42.61       46.84      3.18 o 
  -2   5   7       19.30       25.76      3.11 o 
  -1   5   7        4.28        8.30      3.72 o 
   0   5   7      114.50      119.21      6.53 o 
   1   5   7        0.64        5.12      3.17 o 
   2   5   7       42.97       33.62      3.23 o 
   3   5   7       50.05       44.21      3.02 o 
   4   5   7        1.51        2.09      3.40 o 
   5   5   7       18.07       19.89      3.26 o 
   6   5   7      129.23      123.98      4.30 o 
   7   5   7      214.02      226.78      7.12 o 
   8   5   7      120.91      111.80      4.63 o 
 -10   6   7       56.72       57.96      3.73 o 
  -9   6   7       15.80       12.02      4.07 o 
  -8   6   7       29.34       31.49      3.96 o 
  -7   6   7        5.25       10.13      3.32 o 
  -6   6   7      198.29      172.39      3.73 o 
  -5   6   7       62.79       64.95      3.62 o 
  -4   6   7        2.23        3.83      2.90 o 
  -3   6   7        0.78        2.55      3.12 o 
  -2   6   7       20.34       17.82      2.97 o 
  -1   6   7       11.98       14.01      4.16 o 
   0   6   7        1.31        2.09      3.14 o 
   1   6   7        3.25        6.64      3.86 o 
   2   6   7        1.53        4.34      3.88 o 
   3   6   7       20.94       17.59      4.47 o 
   4   6   7       29.21       29.16      4.04 o 
   5   6   7       57.22       55.36      3.74 o 
   6   6   7        5.31        3.04      4.08 o 
  -6   7   7       62.56       51.49      5.36 o 
  -5   7   7        2.41        3.38      4.03 o 
  -4   7   7        0.56        0.15      3.69 o 
  -3   7   7        1.01        1.25      3.99 o 
  -2   7   7      261.44      236.58      7.60 o 
  -1   7   7        2.00        4.43      4.86 o 
   0   7   7       40.78       35.36      4.49 o 
   1   7   7       23.21       23.74      5.03 o 
   2   7   7       43.79       33.25      5.18 o 
 -16   0   8      174.70      166.02     12.61 o 
 -15   0   8      255.78      291.06      6.22 o 
 -14   0   8      101.30       97.95      5.68 o 
 -13   0   8       55.77       62.91      4.52 o 
 -12   0   8       97.17       95.60     10.97 o 
 -11   0   8      561.86      490.34     12.85 o 
 -10   0   8     1056.54      905.97     20.51 o 
  -9   0   8      868.02      804.09     38.40 o 
  -8   0   8       27.15       34.26      3.99 o 
  -7   0   8      425.18      450.11     29.80 o 
  -6   0   8      393.77      486.24     47.88 o 
  -5   0   8       63.57       44.50      4.05 o 
  -4   0   8      527.55      494.42     37.79 o 
  -3   0   8      937.31      907.97     13.07 o 
  -2   0   8      186.32      176.91      6.28 o 
  -1   0   8      103.33      138.93      5.84 o 
   0   0   8        3.96        3.04      4.26 o 
   1   0   8       28.37       23.23      4.17 o 
   2   0   8      135.14      116.28      5.09 o 
   3   0   8     1128.92     1114.52     38.67 o 
   4   0   8       87.61       86.66      6.89 o 
   5   0   8       65.55       68.74      9.00 o 
   6   0   8      186.62      182.99      8.15 o 
   7   0   8       49.81       45.49      3.13 o 
   8   0   8       61.49       67.52      3.98 o 
   9   0   8      180.38      181.86      4.09 o 
  10   0   8      114.73      112.30      6.29 o 
  11   0   8      212.16      212.69      4.45 o 
  12   0   8       17.84        8.83      4.99 o 
 -16   1   8       65.11       82.70      3.83 o 
 -15   1   8        4.08        6.87      3.17 o 
 -14   1   8       15.19       25.77      2.98 o 
 -13   1   8       16.69       26.97      3.24 o 
 -12   1   8      116.37      100.21      2.59 o 
 -11   1   8      144.53      138.62      5.60 o 
 -10   1   8      166.82      146.44      5.55 o 
  -9   1   8        0.48       -2.40      2.40 o 
  -8   1   8      382.15      352.00     13.75 o 
  -7   1   8       62.12       62.33      3.11 o 
  -6   1   8      259.37      276.28     11.20 o 
  -5   1   8      609.84      604.89     22.84 o 
  -4   1   8       51.17       41.03      3.15 o 
  -3   1   8      289.29      283.85      4.30 o 
  -2   1   8     1067.68      990.13     10.12 o 
  -1   1   8     2215.49     2123.09     50.72 o 
   0   1   8      252.00      251.82      3.62 o 
   1   1   8     2772.12     2823.16     81.47 o 
   2   1   8       71.96       64.20      3.00 o 
   3   1   8       53.25       58.51      3.20 o 
   4   1   8       36.98       34.58      2.86 o 
   5   1   8       16.57       17.60      2.64 o 
   6   1   8      312.50      317.42      7.91 o 
   7   1   8      113.82      120.40      4.73 o 
   8   1   8       11.73       15.42      2.73 o 
   9   1   8       24.87       26.24      2.56 o 
  10   1   8       90.41       94.06      3.18 o 
  11   1   8      125.78      124.89      3.35 o 
  12   1   8        5.78        3.69      3.38 o 
 -16   2   8       31.45       27.71      4.66 o 
 -15   2   8        2.45        3.90      3.41 o 
 -14   2   8        3.35        6.37      3.12 o 
 -13   2   8        7.67        8.95      2.53 o 
 -12   2   8        5.57       11.81      2.40 o 
 -11   2   8       50.70       49.40      2.25 o 
 -10   2   8      466.76      472.96      6.71 o 
  -9   2   8       39.12       37.43      2.22 o 
  -8   2   8      218.18      217.53      9.46 o 
  -7   2   8      526.16      485.48     25.83 o 
  -6   2   8        1.42        4.19      2.56 o 
  -5   2   8      412.77      387.90     17.13 o 
  -4   2   8       72.73       66.02      2.99 o 
  -3   2   8     1564.65     1749.92    129.94 o 
  -2   2   8      857.35      915.85     58.97 o 
  -1   2   8     1190.58     1227.65     56.56 o 
   0   2   8     1003.02     1027.59     58.24 o 
   1   2   8      498.47      487.13     15.18 o 
   2   2   8        3.68        5.79      2.78 o 
   3   2   8      312.55      336.96      6.45 o 
   4   2   8        0.01       -0.58      2.42 o 
   5   2   8      204.98      203.40      3.51 o 
   6   2   8        0.58        0.06      2.68 o 
   7   2   8      258.06      257.30      4.37 o 
   8   2   8        4.01        6.62      2.61 o 
   9   2   8       85.17       88.32      3.32 o 
  10   2   8       33.66       34.24      3.20 o 
  11   2   8        0.11        0.19      3.09 o 
 -15   3   8        1.55        0.82      3.28 o 
 -14   3   8       38.11       38.82      3.31 o 
 -13   3   8        6.24        4.48      2.45 o 
 -12   3   8       80.68       80.13      2.79 o 
 -11   3   8       34.74       37.84      2.56 o 
 -10   3   8        7.36       10.90      2.66 o 
  -9   3   8      173.55      191.93      6.70 o 
  -8   3   8       10.30       16.33      2.63 o 
  -7   3   8       12.07       21.11      2.50 o 
  -6   3   8       80.69       89.25      3.96 o 
  -5   3   8       23.77       24.65      2.64 o 
  -4   3   8        3.37        3.11      2.83 o 
  -3   3   8      380.74      404.86     13.57 o 
  -2   3   8       83.61       87.33      4.62 o 
  -1   3   8       16.35       20.22      2.30 o 
   0   3   8       11.40       10.60      2.42 o 
   1   3   8       16.31       20.23      2.49 o 
   2   3   8       81.50       81.32      2.46 o 
   3   3   8      518.85      498.34     12.95 o 
   4   3   8      298.62      287.69      7.44 o 
   5   3   8      226.54      213.25      4.27 o 
   6   3   8      449.92      453.98      6.26 o 
   7   3   8       24.22       28.08      2.60 o 
   8   3   8      115.26      120.15      3.13 o 
   9   3   8        2.07       -0.81      3.30 o 
  10   3   8        0.51        0.02      3.08 o 
  11   3   8       27.54       28.57      5.93 o 
 -14   4   8       29.81       34.13      4.20 o 
 -13   4   8        0.00        0.03      3.25 o 
 -12   4   8        8.47       10.25      3.32 o 
 -11   4   8       12.12       14.37      2.77 o 
 -10   4   8       45.34       45.97      2.50 o 
  -9   4   8        0.63        2.72      2.44 o 
  -8   4   8      151.77      151.24      4.38 o 
  -7   4   8       15.10       13.70      2.70 o 
  -6   4   8        0.66        2.08      2.72 o 
  -5   4   8        0.01       -0.96      2.45 o 
  -4   4   8       17.87       28.53      2.57 o 
  -3   4   8       42.89       41.32      2.83 o 
  -2   4   8       47.91       46.21      2.85 o 
  -1   4   8        6.51        6.74      2.69 o 
   0   4   8       70.78       79.54      3.32 o 
   1   4   8      566.87      557.46     12.82 o 
   2   4   8      941.93      851.67     15.35 o 
   3   4   8      131.98      139.02      5.98 o 
   4   4   8       23.73       25.16      2.80 o 
   5   4   8        0.25       -0.51      3.15 o 
   6   4   8       26.77       31.39      2.95 o 
   7   4   8        3.64        3.46      3.03 o 
   8   4   8       11.03       10.09      3.41 o 
   9   4   8       17.66       16.63      3.92 o 
 -12   5   8        0.00        2.98      3.47 o 
 -11   5   8       25.87       28.10      3.61 o 
 -10   5   8       34.44       31.51      3.68 o 
  -9   5   8       14.40       12.12      3.24 o 
  -8   5   8       20.40       21.15      2.62 o 
  -7   5   8        4.95       11.03      3.58 o 
  -6   5   8        0.46        4.12      2.93 o 
  -5   5   8      346.60      362.27     16.42 o 
  -4   5   8        7.86        8.76      2.89 o 
  -3   5   8       10.61       13.10      3.13 o 
  -2   5   8       68.17       56.98      3.09 o 
  -1   5   8        0.35        4.34      3.39 o 
   0   5   8       59.16       56.17      3.54 o 
   1   5   8       18.05       13.25      3.19 o 
   2   5   8        4.68        1.01      2.71 o 
   3   5   8       27.01       23.18      2.93 o 
   4   5   8       19.92       20.94      3.23 o 
   5   5   8       17.15       14.08      3.23 o 
   6   5   8       20.23       21.18      3.53 o 
   7   5   8        3.60        0.72      3.58 o 
   8   5   8        6.92        9.22      3.16 o 
 -10   6   8       17.29       17.92      3.87 o 
  -9   6   8       61.80       60.60      4.55 o 
  -8   6   8       83.66       81.87      3.96 o 
  -7   6   8        4.31        3.73      3.42 o 
  -6   6   8        5.71        5.54      3.14 o 
  -5   6   8       27.09       31.83      3.12 o 
  -4   6   8        0.00        7.46      3.83 o 
  -3   6   8        3.04        5.33      3.45 o 
  -2   6   8       20.79       21.20      3.49 o 
  -1   6   8        9.28       10.07      3.74 o 
   0   6   8       30.45       30.88      3.86 o 
   1   6   8       25.20       23.40      4.39 o 
   2   6   8       79.76       76.33      4.18 o 
   3   6   8       43.12       49.19      4.25 o 
   4   6   8        2.48        2.96      3.87 o 
   5   6   8        7.10        8.52      4.29 o 
  -5   7   8        1.47        5.63      4.18 o 
  -4   7   8        4.93        3.26      3.78 o 
  -3   7   8       20.58       18.83      4.10 o 
  -2   7   8       16.28       13.07      4.52 o 
  -1   7   8       20.90       20.31      5.02 o 
   0   7   8        6.03        8.47      5.03 o 
   1   7   8        1.39       -1.84      7.36 o 
 -16   1   9        8.59        8.14      3.47 o 
 -15   1   9        0.01        3.86      3.17 o 
 -14   1   9       42.94       48.67      3.94 o 
 -13   1   9        0.18        6.05      2.62 o 
 -12   1   9      112.42      100.14      2.87 o 
 -11   1   9      217.89      209.44      4.16 o 
 -10   1   9       92.46       85.67      3.82 o 
  -9   1   9      173.94      155.58      3.28 o 
  -8   1   9        2.24        6.59      2.34 o 
  -7   1   9       31.35       26.93      3.14 o 
  -6   1   9      185.70      193.26      7.49 o 
  -5   1   9       14.23       14.12      2.84 o 
  -4   1   9      314.69      322.40     19.44 o 
  -3   1   9      337.79      323.26      4.67 o 
  -2   1   9        6.91        6.00      2.61 o 
  -1   1   9     1306.94     1266.35      7.89 o 
   0   1   9      526.73      531.25     10.78 o 
   1   1   9      312.43      300.74      3.83 o 
   2   1   9       60.81       55.56      4.03 o 
   3   1   9       95.23       95.69      2.78 o 
   4   1   9       89.34       90.63      3.04 o 
   5   1   9       89.94       95.96      3.32 o 
   6   1   9       58.02       58.97      2.84 o 
   7   1   9        2.60        1.92      2.53 o 
   8   1   9       31.70       35.70      3.39 o 
   9   1   9       19.54       21.65      3.09 o 
  10   1   9        3.01        5.69      3.12 o 
  11   1   9        5.06        5.66      3.61 o 
 -16   2   9        0.19        3.77      3.78 o 
 -15   2   9        1.76        6.04      3.00 o 
 -14   2   9       18.11       23.55      3.32 o 
 -13   2   9        0.05       -0.58      2.70 o 
 -12   2   9       29.20       24.76      2.61 o 
 -11   2   9        9.56       13.11      2.66 o 
 -10   2   9      179.60      178.77      6.91 o 
  -9   2   9       81.65       74.97      3.50 o 
  -8   2   9      630.55      567.39     17.86 o 
  -7   2   9       95.96       87.14      4.29 o 
  -6   2   9        4.51        1.88      2.59 o 
  -5   2   9      191.13      200.12     10.33 o 
  -4   2   9       36.59       45.43      2.67 o 
  -3   2   9        6.80        5.26      2.53 o 
  -2   2   9        4.68        1.79      2.70 o 
  -1   2   9        0.63        1.03      2.69 o 
   0   2   9      278.07      299.52     13.77 o 
   1   2   9        4.43        7.88      3.04 o 
   2   2   9       66.30       75.36      2.93 o 
   3   2   9       53.75       50.79      2.77 o 
   4   2   9       11.81       12.08      2.52 o 
   5   2   9      333.20      338.69      3.28 o 
   6   2   9        1.66        1.39      2.46 o 
   7   2   9        4.93        6.62      2.67 o 
   8   2   9      131.98      138.93      3.46 o 
   9   2   9       13.30       15.18      3.27 o 
  10   2   9       21.79       16.75      3.54 o 
  11   2   9       20.09       14.01      3.43 o 
 -15   3   9       16.10       16.17      3.32 o 
 -14   3   9        0.42        1.88      3.25 o 
 -13   3   9       55.15       56.08      3.22 o 
 -12   3   9      120.60      123.80      3.96 o 
 -11   3   9       28.61       28.30      2.87 o 
 -10   3   9      362.51      354.96     12.02 o 
  -9   3   9        6.11        5.02      2.80 o 
  -8   3   9     1171.51     1109.21     48.16 o 
  -7   3   9      101.06      103.64      3.78 o 
  -6   3   9        0.73        4.99      2.68 o 
  -5   3   9        5.38        6.26      3.19 o 
  -4   3   9      156.74      159.85      6.54 o 
  -3   3   9      334.58      310.43      8.76 o 
  -2   3   9       17.84       23.17      3.17 o 
  -1   3   9       11.53       17.11      3.25 o 
   0   3   9        0.07        0.21      2.63 o 
   1   3   9      119.55      126.66      4.45 o 
   2   3   9      133.89      138.89      3.05 o 
   3   3   9      226.56      241.87      3.79 o 
   4   3   9       88.84       97.19      2.99 o 
   5   3   9        9.04       10.61      2.69 o 
   6   3   9       72.33       71.52      2.63 o 
   7   3   9        7.62        5.03      2.71 o 
   8   3   9        1.62        3.10      2.93 o 
   9   3   9       20.15       23.20      2.93 o 
  10   3   9       17.87       14.36      3.27 o 
 -14   4   9        0.12        1.43      3.19 o 
 -13   4   9       14.67       16.23      3.37 o 
 -12   4   9        9.83        8.66      3.63 o 
 -11   4   9        0.69       -0.49      2.76 o 
 -10   4   9        0.08        0.44      2.55 o 
  -9   4   9       13.12       17.30      2.48 o 
  -8   4   9        0.26       -1.06      2.39 o 
  -7   4   9      199.87      213.50      7.58 o 
  -6   4   9        6.27        5.11      2.55 o 
  -5   4   9      115.84      104.17      3.57 o 
  -4   4   9        0.87        1.58      3.29 o 
  -3   4   9       23.38       28.17      3.03 o 
  -2   4   9       20.71       23.70      3.36 o 
  -1   4   9        1.42        2.63      2.91 o 
   0   4   9       31.28       34.45      2.76 o 
   1   4   9       51.47       45.82      2.91 o 
   2   4   9       38.12       38.49      2.75 o 
   3   4   9       10.69       10.55      2.57 o 
   4   4   9       93.94       92.22      3.86 o 
   5   4   9       22.85       26.47      3.08 o 
   6   4   9        0.33        0.82      2.77 o 
   7   4   9        1.36        3.47      3.02 o 
   8   4   9        5.43        6.84      3.10 o 
   9   4   9        0.47        1.28      3.70 o 
 -12   5   9      175.10      171.97     19.57 o 
 -11   5   9       34.42       30.51      3.30 o 
 -10   5   9        3.25        6.81      3.11 o 
  -9   5   9       75.10       81.36      3.41 o 
  -8   5   9       67.09       68.05      3.07 o 
  -7   5   9       32.07       30.95      2.90 o 
  -6   5   9      134.13      133.44      4.52 o 
  -5   5   9      133.17      134.83      2.98 o 
  -4   5   9       18.23       20.08      3.02 o 
  -3   5   9       28.51       29.39      3.23 o 
  -2   5   9       33.04       35.58      3.88 o 
  -1   5   9       22.47       28.91      3.53 o 
   0   5   9        3.33        5.28      3.24 o 
   1   5   9        3.05        2.82      3.12 o 
   2   5   9       17.43       21.07      3.06 o 
   3   5   9       13.09       14.30      3.18 o 
   4   5   9       16.02       14.16      3.03 o 
   5   5   9       52.61       51.18      3.83 o 
   6   5   9       58.67       52.21      3.35 o 
   7   5   9       14.85       12.07      3.46 o 
  -9   6   9       78.67       78.50      3.93 o 
  -8   6   9        1.48       -3.03      3.57 o 
  -7   6   9       11.91       13.15      3.49 o 
  -6   6   9       15.22       14.51      3.19 o 
  -5   6   9        0.27        0.37      3.34 o 
  -4   6   9        3.49        6.50      3.56 o 
  -3   6   9        5.10        5.43      3.84 o 
  -2   6   9       68.68       77.25      4.04 o 
  -1   6   9        0.09        2.68      4.36 o 
   0   6   9       30.37       30.02      3.39 o 
   1   6   9        9.78       12.94      3.99 o 
   2   6   9        7.51       11.40      4.55 o 
   3   6   9       61.25       57.07      4.02 o 
   4   6   9       77.39       71.37      4.01 o 
   5   6   9       38.40       26.08      9.38 o 
  -4   7   9       11.34       14.00      7.30 o 
  -3   7   9       63.45       57.13      4.07 o 
  -2   7   9      101.44       90.60      5.33 o 
 -16   0  10      119.90      118.27      8.94 o 
 -15   0  10        6.15       10.19      3.69 o 
 -14   0  10        4.03        6.95      3.41 o 
 -13   0  10        4.40        2.41      3.90 o 
 -12   0  10       43.35       31.18      3.41 o 
 -11   0  10        2.99        7.47      3.40 o 
 -10   0  10      472.81      475.30     23.42 o 
  -9   0  10       18.40       19.85      3.53 o 
  -8   0  10      247.07      212.24     19.19 o 
  -7   0  10        6.66        7.43      3.01 o 
  -6   0  10       70.18       64.04      4.05 o 
  -5   0  10      561.83      546.57     22.34 o 
  -4   0  10      169.99      147.56      4.00 o 
  -3   0  10        9.06        1.01      4.46 o 
  -2   0  10        6.03       12.36      4.87 o 
  -1   0  10       69.32       67.36      5.24 o 
   0   0  10      178.13      193.59      9.16 o 
   1   0  10        3.79        4.78      4.29 o 
   2   0  10        0.03        2.55      4.74 o 
   3   0  10       38.55       39.27      4.01 o 
   4   0  10       40.16       42.25      4.90 o 
   5   0  10      173.67      157.87      7.10 o 
   6   0  10      177.19      189.38     11.75 o 
   7   0  10        4.75        5.87      4.34 o 
   8   0  10       66.94       74.59      4.13 o 
   9   0  10       11.49       12.58      4.21 o 
  10   0  10       55.00       54.83      5.35 o 
  11   0  10       16.06       14.69      7.82 o 
 -16   1  10        8.32        5.71      3.12 o 
 -15   1  10       60.99       82.08      6.49 o 
 -14   1  10       53.31       58.00      2.96 o 
 -13   1  10       17.77       15.91      2.69 o 
 -12   1  10       81.97       77.55      3.45 o 
 -11   1  10        7.08        9.89      2.33 o 
 -10   1  10       46.01       40.56      2.77 o 
  -9   1  10        0.01        1.35      2.25 o 
  -8   1  10       15.84       19.61      2.88 o 
  -7   1  10       27.07       25.70      2.63 o 
  -6   1  10      580.48      628.64     29.73 o 
  -5   1  10       68.58       74.59      4.36 o 
  -4   1  10      195.22      186.85      6.34 o 
  -3   1  10       22.79       24.11      2.84 o 
  -2   1  10        8.01        8.91      2.75 o 
  -1   1  10       90.91       83.28      2.57 o 
   0   1  10       32.58       25.52      2.82 o 
   1   1  10      126.58      129.90      3.40 o 
   2   1  10      167.48      171.86      6.56 o 
   3   1  10       93.74       95.25      3.08 o 
   4   1  10      170.90      173.61      3.30 o 
   5   1  10       12.63       16.75      2.97 o 
   6   1  10      332.70      346.25      9.04 o 
   7   1  10      123.13      132.04      2.68 o 
   8   1  10        2.25        4.38      2.65 o 
   9   1  10       25.58       27.07      2.93 o 
  10   1  10        0.30        2.39      3.25 o 
  11   1  10       35.38       29.70      3.45 o 
 -16   2  10      117.81      130.45      7.66 o 
 -15   2  10      111.54      105.53      3.42 o 
 -14   2  10        1.16        1.93      2.93 o 
 -13   2  10       42.16       47.58      2.86 o 
 -12   2  10       10.99       13.13      2.65 o 
 -11   2  10        0.58        1.14      2.63 o 
 -10   2  10        4.41        6.73      2.57 o 
  -9   2  10        4.85        3.48      4.28 o 
  -8   2  10      370.24      352.51      9.93 o 
  -7   2  10      695.02      677.75     17.17 o 
  -6   2  10      116.79      120.83      8.27 o 
  -5   2  10      103.46      107.40      5.66 o 
  -4   2  10      147.31      139.12      3.74 o 
  -3   2  10        3.19        4.36      2.55 o 
  -2   2  10      404.65      447.29     21.47 o 
  -1   2  10     1168.75     1255.14     59.50 o 
   0   2  10      198.55      197.90      4.00 o 
   1   2  10       80.65       81.06      2.88 o 
   2   2  10        1.77        2.45      2.78 o 
   3   2  10      263.49      249.55      8.41 o 
   4   2  10      349.88      350.33     18.12 o 
   5   2  10       24.06       24.51      2.64 o 
   6   2  10       58.32       61.29      2.80 o 
   7   2  10        4.35        7.87      3.04 o 
   8   2  10        3.72        8.80      3.11 o 
   9   2  10       21.01       26.38      3.22 o 
  10   2  10        0.53        4.16      3.32 o 
 -15   3  10       12.35        9.24      3.50 o 
 -14   3  10        4.43        6.25      3.93 o 
 -13   3  10        6.96       12.60      3.36 o 
 -12   3  10      102.03      103.31      3.13 o 
 -11   3  10        6.10       10.05      3.01 o 
 -10   3  10        9.86       13.49      2.48 o 
  -9   3  10     1272.96     1218.54     39.45 o 
  -8   3  10      885.66      881.07     19.16 o 
  -7   3  10       73.49       75.21      2.88 o 
  -6   3  10      396.02      399.98      9.29 o 
  -5   3  10       52.13       53.33      2.82 o 
  -4   3  10      135.94      125.30      4.95 o 
  -3   3  10       27.30       29.10      3.33 o 
  -2   3  10      341.57      323.06      6.80 o 
  -1   3  10        4.58       12.27      2.89 o 
   0   3  10      156.87      159.34      3.16 o 
   1   3  10      375.95      395.81      9.87 o 
   2   3  10       41.36       40.78      2.61 o 
   3   3  10       77.54       81.16      2.67 o 
   4   3  10        0.43       -0.98      3.08 o 
   5   3  10        3.40        1.46      2.58 o 
   6   3  10        8.04        8.79      2.84 o 
   7   3  10       22.26       18.94      3.02 o 
   8   3  10        9.08        9.33      2.86 o 
   9   3  10        0.31        2.67      3.32 o 
 -13   4  10      106.79      108.26      3.86 o 
 -12   4  10      113.58      117.67      4.09 o 
 -11   4  10       20.58       20.14      3.27 o 
 -10   4  10       11.67       13.49      2.90 o 
  -9   4  10       12.84       14.34      2.64 o 
  -8   4  10      179.48      179.88      4.44 o 
  -7   4  10       39.09       38.51      2.58 o 
  -6   4  10      288.24      290.85      6.48 o 
  -5   4  10      242.67      256.75      5.27 o 
  -4   4  10     1914.03     1904.79     42.89 o 
  -3   4  10      123.01      106.42      4.44 o 
  -2   4  10        0.00        4.16      3.61 o 
  -1   4  10      223.16      215.82      8.18 o 
   0   4  10       27.67       28.41      2.83 o 
   1   4  10        9.10        9.68      2.85 o 
   2   4  10        0.78        4.01      2.84 o 
   3   4  10       34.07       33.16      2.62 o 
   4   4  10       43.13       42.70      3.06 o 
   5   4  10        0.16        3.46      3.38 o 
   6   4  10        0.96        2.95      3.53 o 
   7   4  10      171.59      164.96      5.85 o 
   8   4  10       49.36       51.12      3.54 o 
 -12   5  10       59.47       42.33      6.08 o 
 -11   5  10        7.57        8.30      3.03 o 
 -10   5  10        0.00       -1.51      3.08 o 
  -9   5  10       33.03       39.81      3.04 o 
  -8   5  10        0.35       -3.14      3.43 o 
  -7   5  10       78.11       77.34      4.01 o 
  -6   5  10       60.50       58.91      3.43 o 
  -5   5  10       60.56       55.80      4.08 o 
  -4   5  10       27.20       26.04      2.98 o 
  -3   5  10       99.49      100.47      5.56 o 
  -2   5  10       45.16       47.62      4.65 o 
  -1   5  10      142.55      139.98      4.44 o 
   0   5  10        0.20       -1.49      3.22 o 
   1   5  10      135.60      127.30      4.61 o 
   2   5  10        0.13        1.54      2.95 o 
   3   5  10        7.48        6.16      3.17 o 
   4   5  10       76.34       72.03      4.45 o 
   5   5  10       13.69       13.34      3.27 o 
   6   5  10       20.78       17.77      3.56 o 
  -9   6  10        3.57        3.81      4.10 o 
  -8   6  10       15.53       13.38      3.65 o 
  -7   6  10      101.82       97.29      4.08 o 
  -6   6  10       73.98       67.78      3.46 o 
  -5   6  10      144.95      134.94      3.65 o 
  -4   6  10       14.21       18.18      4.41 o 
  -3   6  10       86.00       83.67      4.92 o 
  -2   6  10        2.42        4.99      3.89 o 
  -1   6  10       26.86       29.54      3.69 o 
   0   6  10        0.21        2.53      3.95 o 
   1   6  10        0.14        6.88      5.15 o 
   2   6  10       13.24        6.05      4.25 o 
   3   6  10       16.85       11.37      4.05 o 
   4   6  10        5.21        4.30      4.51 o 
 -16   1  11        0.37        3.72      3.26 o 
 -15   1  11      158.87      171.45      3.88 o 
 -14   1  11       16.65       18.17      3.26 o 
 -13   1  11      234.50      212.84      3.28 o 
 -12   1  11       14.75       15.52      2.69 o 
 -11   1  11       19.35       21.90      2.66 o 
 -10   1  11      399.90      369.57     13.24 o 
  -9   1  11      161.18      166.42      5.11 o 
  -8   1  11       57.56       54.59      2.79 o 
  -7   1  11       25.69       23.61      2.37 o 
  -6   1  11       11.69        8.64      3.10 o 
  -5   1  11       10.80        6.22      3.10 o 
  -4   1  11      781.78      774.05     20.05 o 
  -3   1  11       86.98       92.83      2.99 o 
  -2   1  11      104.35      102.94      3.04 o 
  -1   1  11      267.12      260.63      5.50 o 
   0   1  11      267.04      271.77      7.40 o 
   1   1  11      140.50      135.54      2.96 o 
   2   1  11        0.17        3.42      2.65 o 
   3   1  11       33.83       33.12      2.60 o 
   4   1  11       43.75       50.98      3.68 o 
   5   1  11        0.08        2.77      2.59 o 
   6   1  11       18.43       18.03      2.76 o 
   7   1  11      158.25      168.41      5.45 o 
   8   1  11      102.82      108.79      3.05 o 
   9   1  11       56.74       57.02      3.33 o 
  10   1  11       23.26       21.88      3.50 o 
 -15   2  11       33.80       35.85      3.44 o 
 -14   2  11       33.30       35.25      3.03 o 
 -13   2  11       29.08       33.92      3.03 o 
 -12   2  11        6.47       11.01      2.50 o 
 -11   2  11        0.00       -1.57      3.42 o 
 -10   2  11       84.84       79.33      4.06 o 
  -9   2  11       19.27       12.63      2.99 o 
  -8   2  11      122.94      118.80      3.40 o 
  -7   2  11      852.46      832.65     34.25 o 
  -6   2  11      132.50      123.23      3.11 o 
  -5   2  11       17.63       17.27      2.53 o 
  -4   2  11      286.07      287.12     10.67 o 
  -3   2  11       48.45       56.15      3.75 o 
  -2   2  11       61.90       61.56      3.85 o 
  -1   2  11       25.06       31.94      2.71 o 
   0   2  11     1138.64     1131.39     23.11 o 
   1   2  11      220.12      210.79      8.46 o 
   2   2  11        8.07        9.00      3.24 o 
   3   2  11        1.09        3.42      2.52 o 
   4   2  11       64.90       64.03      2.55 o 
   5   2  11       60.60       53.32      3.04 o 
   6   2  11      277.74      282.91      8.98 o 
   7   2  11        9.01       11.43      2.61 o 
   8   2  11        2.43        0.56      2.99 o 
   9   2  11       20.30       21.53      3.15 o 
 -15   3  11       27.76       23.53      5.17 o 
 -14   3  11        2.10        4.95      3.38 o 
 -13   3  11       56.81       65.68      3.73 o 
 -12   3  11       57.15       55.04      5.24 o 
 -11   3  11        9.45        9.25      3.02 o 
 -10   3  11      171.16      169.51      3.07 o 
  -9   3  11      142.31      163.22      4.39 o 
  -8   3  11       11.83       10.79      3.08 o 
  -7   3  11       11.81       15.31      2.62 o 
  -6   3  11       45.29       52.76      2.99 o 
  -5   3  11      204.03      207.55      7.34 o 
  -4   3  11       85.76       77.68      2.95 o 
  -3   3  11       60.53       56.86      3.36 o 
  -2   3  11       75.02       71.18      3.64 o 
  -1   3  11      180.42      177.23      5.22 o 
   0   3  11      951.70      973.91     11.79 o 
   1   3  11        8.93       12.95      2.77 o 
   2   3  11      996.03      977.18     22.80 o 
   3   3  11      119.13      124.28      2.77 o 
   4   3  11        0.49        2.14      2.71 o 
   5   3  11        5.84        6.58      2.65 o 
   6   3  11        0.10       -1.72      2.72 o 
   7   3  11       15.05       16.97      2.95 o 
   8   3  11       35.69       33.58      3.33 o 
   9   3  11        0.37        2.44      3.49 o 
 -13   4  11       18.78       21.47      4.26 o 
 -12   4  11        0.26        2.37      2.79 o 
 -11   4  11       52.30       42.64      3.20 o 
 -10   4  11       55.73       44.95      3.02 o 
  -9   4  11       65.88       62.62      3.39 o 
  -8   4  11       69.74       68.52      3.32 o 
  -7   4  11        0.00        2.58      2.74 o 
  -6   4  11       35.50       39.62      3.36 o 
  -5   4  11      288.45      262.68      4.00 o 
  -4   4  11      250.40      243.99      3.86 o 
  -3   4  11       34.47       29.05      2.79 o 
  -2   4  11       10.49       12.12      2.98 o 
  -1   4  11       12.90       11.76      2.81 o 
   0   4  11       66.94       64.55      3.04 o 
   1   4  11      151.39      148.88      3.17 o 
   2   4  11        0.60       -2.05      2.77 o 
   3   4  11       20.68       21.68      2.70 o 
   4   4  11      101.83      102.63      4.11 o 
   5   4  11        0.28        3.55      3.02 o 
   6   4  11       51.36       52.57      3.37 o 
   7   4  11      132.17      120.14      3.38 o 
 -12   5  11       24.83       19.98      7.59 o 
 -11   5  11       15.36       11.40      3.76 o 
 -10   5  11       88.20       87.30      3.63 o 
  -9   5  11       20.51       17.04      4.03 o 
  -8   5  11      169.58      170.44      4.23 o 
  -7   5  11       53.10       51.85      3.59 o 
  -6   5  11        2.72        3.59      3.69 o 
  -5   5  11        2.19        8.18      3.62 o 
  -4   5  11        2.00       -0.53      3.85 o 
  -3   5  11        3.94        2.55      3.26 o 
  -2   5  11       57.64       52.36      3.70 o 
  -1   5  11       16.25       20.67      4.07 o 
   0   5  11       11.34       17.37      4.08 o 
   1   5  11       15.46       14.86      2.89 o 
   2   5  11       10.88        6.19      3.45 o 
   3   5  11       38.84       39.28      3.28 o 
   4   5  11       71.20       65.67      3.91 o 
   5   5  11        4.69        2.03      3.77 o 
   6   5  11       50.71       51.50      4.84 o 
  -8   6  11        0.63        4.20      4.38 o 
  -7   6  11        9.76       10.55      4.81 o 
  -6   6  11       56.36       46.91      4.21 o 
  -5   6  11        7.03        8.99      3.81 o 
  -4   6  11       24.73       26.68      3.79 o 
  -3   6  11       17.55       19.01      4.12 o 
  -2   6  11        0.96        3.60      3.70 o 
  -1   6  11        0.16        1.73      3.70 o 
   0   6  11        1.73        0.09      4.16 o 
   1   6  11       30.73       27.16      4.37 o 
   2   6  11        2.60       10.32      4.06 o 
   3   6  11       25.55       25.97      4.67 o 
 -16   0  12      213.46      230.45     14.83 o 
 -15   0  12        4.63        3.49      4.56 o 
 -14   0  12        1.64        7.93      4.30 o 
 -13   0  12        0.00        5.83      4.37 o 
 -12   0  12       12.86       12.52      3.88 o 
 -11   0  12     1884.32     1750.19     65.42 o 
 -10   0  12      401.77      401.17     24.53 o 
  -9   0  12       67.79       66.55      3.82 o 
  -8   0  12      482.12      471.01     31.49 o 
  -7   0  12       40.93       40.88      4.27 o 
  -6   0  12      407.69      401.53     38.17 o 
  -5   0  12        7.34        5.70      7.84 o 
  -4   0  12       95.30       96.46      5.30 o 
  -3   0  12      686.78      636.46      5.47 o 
  -2   0  12       19.70       13.18      3.29 o 
  -1   0  12      145.52      146.46     10.33 o 
   0   0  12      483.47      529.41      6.24 o 
   1   0  12      852.41      834.55     13.50 o 
   2   0  12       18.51       24.29      4.88 o 
   3   0  12        0.10        1.11      4.07 o 
   4   0  12      142.57      157.55     10.45 o 
   5   0  12       25.04       25.50      4.37 o 
   6   0  12       75.64       76.88      4.65 o 
   7   0  12      396.43      446.26      5.79 o 
   8   0  12       67.55       67.70      5.48 o 
   9   0  12       27.26       24.87      3.93 o 
 -16   1  12        6.23        6.66      3.34 o 
 -15   1  12       38.42       43.34      3.14 o 
 -14   1  12        9.40        9.84      3.07 o 
 -13   1  12        0.22        0.18      2.86 o 
 -12   1  12       20.77       18.91      2.64 o 
 -11   1  12       62.21       58.36      2.79 o 
 -10   1  12       93.18       94.44      4.05 o 
  -9   1  12      186.26      188.25      5.43 o 
  -8   1  12        3.82       10.42      3.18 o 
  -7   1  12      476.05      470.91     17.44 o 
  -6   1  12       50.46       56.09      2.75 o 
  -5   1  12      260.75      278.37     14.81 o 
  -4   1  12       64.19       69.48      4.22 o 
  -3   1  12      152.75      154.07      4.67 o 
  -2   1  12      139.43      134.82      3.15 o 
  -1   1  12       27.91       37.84      2.67 o 
   0   1  12      283.46      268.50      9.16 o 
   1   1  12      248.33      256.30      3.99 o 
   2   1  12       35.89       34.79      3.91 o 
   3   1  12      174.01      173.70      4.32 o 
   4   1  12       26.29       28.63      3.78 o 
   5   1  12      173.51      185.06      3.55 o 
   6   1  12      174.88      183.86      3.31 o 
   7   1  12       24.45       25.79      3.00 o 
   8   1  12       78.06       81.90      3.11 o 
   9   1  12       32.50       28.21      3.21 o 
 -15   2  12        8.92       10.94      3.43 o 
 -14   2  12        0.77        6.60      3.62 o 
 -13   2  12        1.66        4.68      2.99 o 
 -12   2  12       10.30        8.00      3.60 o 
 -11   2  12        4.02        9.18      2.90 o 
 -10   2  12        1.91        2.03      2.50 o 
  -9   2  12      139.36      130.46      3.11 o 
  -8   2  12        0.61        0.90      2.78 o 
  -7   2  12      478.86      455.69     13.55 o 
  -6   2  12      193.93      191.74      8.86 o 
  -5   2  12      111.66      108.72      5.94 o 
  -4   2  12       68.44       61.37      3.03 o 
  -3   2  12       52.60       43.73      2.59 o 
  -2   2  12       82.85       65.56      2.75 o 
  -1   2  12      253.42      255.63      7.94 o 
   0   2  12        3.67        6.06      3.14 o 
   1   2  12      276.63      269.92      8.46 o 
   2   2  12      301.96      297.72      5.72 o 
   3   2  12      347.97      380.21      3.51 o 
   4   2  12       21.58       25.43      3.43 o 
   5   2  12       19.70       21.56      3.23 o 
   6   2  12       85.27       86.44      3.05 o 
   7   2  12       30.95       32.13      2.95 o 
   8   2  12       16.66       13.62      3.29 o 
   9   2  12        2.88        3.98      3.30 o 
 -14   3  12       53.00       52.42      4.13 o 
 -13   3  12      104.14      104.33      3.77 o 
 -12   3  12        4.71        3.18      3.51 o 
 -11   3  12       41.48       45.41      3.10 o 
 -10   3  12       42.89       40.67      2.82 o 
  -9   3  12       34.40       38.84      3.15 o 
  -8   3  12        2.84        3.64      3.87 o 
  -7   3  12       39.66       44.53      2.89 o 
  -6   3  12       32.09       33.86      3.11 o 
  -5   3  12        9.32        9.35      2.59 o 
  -4   3  12        2.45        5.56      2.75 o 
  -3   3  12       62.99       78.45      3.82 o 
  -2   3  12       93.11       90.02      3.18 o 
  -1   3  12        4.93        5.05      2.80 o 
   0   3  12       11.25       14.67      2.84 o 
   1   3  12        1.29       -0.15      2.80 o 
   2   3  12      174.47      162.32      2.68 o 
   3   3  12       86.79       89.10      2.92 o 
   4   3  12        8.15       10.68      2.68 o 
   5   3  12        1.33        1.94      2.89 o 
   6   3  12       40.44       39.50      3.69 o 
   7   3  12       11.59       10.29      3.51 o 
   8   3  12       11.22       10.60      3.18 o 
 -13   4  12       25.06       24.87      3.50 o 
 -12   4  12       21.89       21.60      3.15 o 
 -11   4  12       35.48       42.21      3.45 o 
 -10   4  12      148.21      138.83      3.74 o 
  -9   4  12      101.14      101.33      4.67 o 
  -8   4  12       92.51       85.92      3.24 o 
  -7   4  12        4.17        3.56      3.28 o 
  -6   4  12        3.91        5.99      2.87 o 
  -5   4  12        0.85       -0.47      2.72 o 
  -4   4  12       76.26       73.06      3.32 o 
  -3   4  12        5.76        4.90      2.59 o 
  -2   4  12       45.25       45.66      2.93 o 
  -1   4  12        0.06        1.37      3.18 o 
   0   4  12        0.29        5.97      2.93 o 
   1   4  12       28.24       26.39      2.72 o 
   2   4  12        8.43       13.94      2.87 o 
   3   4  12        2.88        3.70      2.80 o 
   4   4  12        6.79        2.81      3.50 o 
   5   4  12        5.36        4.98      3.36 o 
   6   4  12       34.37       28.62      3.51 o 
   7   4  12        4.44        6.76      3.21 o 
 -11   5  12        2.11        4.67      3.77 o 
 -10   5  12        3.27        3.54      3.51 o 
  -9   5  12       34.93       42.48      3.85 o 
  -8   5  12        5.60        1.84      3.98 o 
  -7   5  12        0.31        3.27      3.48 o 
  -6   5  12       12.23       18.60      3.46 o 
  -5   5  12       13.12        7.72      3.37 o 
  -4   5  12        2.96        4.83      3.69 o 
  -3   5  12       60.63       56.34      3.51 o 
  -2   5  12       52.99       49.79      3.25 o 
  -1   5  12       12.78       10.81      4.83 o 
   0   5  12       52.63       56.72      3.14 o 
   1   5  12       22.67       26.81      3.49 o 
   2   5  12       15.92       18.15      3.68 o 
   3   5  12        1.83        1.22      3.51 o 
   4   5  12        0.95        4.69      3.43 o 
   5   5  12        5.29        4.28      3.86 o 
  -8   6  12       41.43       43.72      4.23 o 
  -7   6  12        0.00        3.22      4.00 o 
  -6   6  12       68.78       58.26      4.42 o 
  -5   6  12      146.00      118.21      6.39 o 
  -4   6  12        0.37        0.60      3.87 o 
  -3   6  12       36.68       41.74      4.84 o 
  -2   6  12       50.03       54.94      4.82 o 
  -1   6  12        9.41       11.47      3.93 o 
   0   6  12        6.24        3.48      4.00 o 
   1   6  12        6.05        8.16      4.45 o 
 -16   1  13        0.54        3.28      7.27 o 
 -15   1  13        9.25        8.41      2.84 o 
 -14   1  13       17.79       13.96      2.99 o 
 -13   1  13        1.06        4.82      2.73 o 
 -12   1  13       13.96       12.44      2.85 o 
 -11   1  13        2.46        6.90      2.55 o 
 -10   1  13      129.45      119.20      3.31 o 
  -9   1  13       11.47       11.24      2.44 o 
  -8   1  13       44.70       47.72      3.09 o 
  -7   1  13      475.09      457.41     16.91 o 
  -6   1  13      682.58      661.30     21.66 o 
  -5   1  13        5.66        6.46      2.64 o 
  -4   1  13       38.57       40.60      4.09 o 
  -3   1  13       13.13       12.52      2.86 o 
  -2   1  13        6.16        6.50      2.82 o 
  -1   1  13      138.79      145.02      7.07 o 
   0   1  13       10.63       15.00      3.19 o 
   1   1  13        3.71        2.97      2.90 o 
   2   1  13        0.65        1.17      3.56 o 
   3   1  13       46.75       44.84      3.10 o 
   4   1  13       46.91       53.13      2.94 o 
   5   1  13       38.51       44.74      3.04 o 
   6   1  13        3.33        9.01      3.17 o 
   7   1  13       17.44       18.49      2.95 o 
   8   1  13       26.78       28.18      2.89 o 
   9   1  13        2.10        5.91     10.27 o 
 -15   2  13        0.10        1.67      3.47 o 
 -14   2  13       55.80       58.05      3.86 o 
 -13   2  13       24.65       32.11      2.90 o 
 -12   2  13        5.05       10.89      3.33 o 
 -11   2  13       11.02       16.59      3.20 o 
 -10   2  13       32.41       35.32      2.46 o 
  -9   2  13      116.02      101.47      3.27 o 
  -8   2  13      657.83      598.56     13.69 o 
  -7   2  13        0.32        2.42      2.95 o 
  -6   2  13       32.59       34.99      2.50 o 
  -5   2  13      127.80      132.47      4.78 o 
  -4   2  13       46.88       46.87      3.28 o 
  -3   2  13        0.88       -0.68      2.54 o 
  -2   2  13       71.67       69.19      3.38 o 
  -1   2  13        0.14        2.47      3.22 o 
   0   2  13      105.62       92.20      2.97 o 
   1   2  13       50.27       43.27      2.86 o 
   2   2  13        6.65        8.50      3.35 o 
   3   2  13       47.99       55.97      2.76 o 
   4   2  13        4.21        4.80      2.98 o 
   5   2  13      116.28      111.43      5.07 o 
   6   2  13       28.37       32.07      3.30 o 
   7   2  13        0.94       -1.77      3.46 o 
   8   2  13        2.50        0.99      3.99 o 
 -14   3  13       86.53       86.96      3.99 o 
 -13   3  13        7.57       11.67      3.07 o 
 -12   3  13       70.78       77.23      3.69 o 
 -11   3  13       21.91       24.03      3.14 o 
 -10   3  13      144.62      131.80      3.27 o 
  -9   3  13        0.28        0.90      2.70 o 
  -8   3  13        1.79        6.39      3.05 o 
  -7   3  13      106.50      103.44      3.06 o 
  -6   3  13      159.74      168.94      4.60 o 
  -5   3  13      125.56      129.15      4.45 o 
  -4   3  13      296.19      296.87      8.02 o 
  -3   3  13      315.38      285.08      4.45 o 
  -2   3  13       14.39        8.61      2.82 o 
  -1   3  13       10.22       11.59      2.62 o 
   0   3  13        9.34       10.78      3.35 o 
   1   3  13       27.16       28.90      2.53 o 
   2   3  13        4.35        3.73      2.97 o 
   3   3  13       48.28       49.82      2.79 o 
   4   3  13        4.78        7.65      2.93 o 
   5   3  13        0.03        1.90      3.04 o 
   6   3  13        4.07        3.46      3.44 o 
   7   3  13        1.58        4.97      3.24 o 
 -13   4  13       30.61       26.28      3.95 o 
 -12   4  13        5.31        7.27      3.24 o 
 -11   4  13        0.02       -3.66      3.66 o 
 -10   4  13       17.36       21.88      3.24 o 
  -9   4  13        3.71        3.81      3.50 o 
  -8   4  13        1.54        1.79      3.33 o 
  -7   4  13      149.43      140.90      6.35 o 
  -6   4  13       44.86       42.56      3.39 o 
  -5   4  13       11.44       12.61      3.46 o 
  -4   4  13       25.12       17.43      3.35 o 
  -3   4  13       20.50       24.13      2.84 o 
  -2   4  13        8.52        5.28      3.22 o 
  -1   4  13       60.23       63.51      2.79 o 
   0   4  13       46.53       49.06      2.78 o 
   1   4  13       11.20       16.56      2.90 o 
   2   4  13      164.76      160.79      5.65 o 
   3   4  13       76.63       77.55      2.89 o 
   4   4  13       21.25       15.30      3.04 o 
   5   4  13        5.09        3.88      3.58 o 
   6   4  13        1.00        1.05      3.52 o 
 -11   5  13        0.03        2.77      3.85 o 
 -10   5  13       19.91       21.68      3.67 o 
  -9   5  13       86.30       85.65      3.81 o 
  -8   5  13       20.39       26.40      4.01 o 
  -7   5  13      101.93       98.38      3.85 o 
  -6   5  13      171.35      164.23      4.21 o 
  -5   5  13      202.46      196.83      6.50 o 
  -4   5  13      187.57      175.59      7.51 o 
  -3   5  13      233.56      219.49      9.85 o 
  -2   5  13       80.38       91.50      4.29 o 
  -1   5  13       21.17       20.08      4.01 o 
   0   5  13        1.11       -0.37      3.28 o 
   1   5  13        0.88        2.99      3.28 o 
   2   5  13        1.13        5.64      3.17 o 
   3   5  13       10.76        6.67      3.42 o 
   4   5  13       79.55       70.05      3.65 o 
  -7   6  13        7.08        3.51      4.63 o 
  -6   6  13       18.35       14.58      5.03 o 
  -5   6  13        5.95        5.72      4.40 o 
  -4   6  13       11.46       15.10      4.41 o 
  -3   6  13       49.49       44.82      4.13 o 
  -2   6  13      186.27      175.32     13.74 o 
  -1   6  13        2.13        4.81      4.01 o 
   0   6  13       17.38       15.28      4.58 o 
 -15   0  14       12.57       18.82      5.52 o 
 -14   0  14        6.59        1.02      5.04 o 
 -13   0  14        2.97        4.31      4.21 o 
 -12   0  14       17.09       16.64      4.20 o 
 -11   0  14       27.36       25.19      3.25 o 
 -10   0  14      363.78      385.16      8.83 o 
  -9   0  14      114.39      109.38      3.57 o 
  -8   0  14      441.36      447.94     26.71 o 
  -7   0  14      133.49      122.44      4.02 o 
  -6   0  14       20.31       20.04      5.04 o 
  -5   0  14      239.14      216.47      5.40 o 
  -4   0  14     1250.95     1188.05     61.70 o 
  -3   0  14      735.58      783.35     11.61 o 
  -2   0  14      169.80      161.59      4.54 o 
  -1   0  14       48.92       43.90      3.59 o 
   0   0  14       49.09       58.55      3.85 o 
   1   0  14      256.83      264.02     13.78 o 
   2   0  14      148.26      150.38      8.15 o 
   3   0  14       32.48       31.61      4.54 o 
   4   0  14       26.24       27.83      9.92 o 
   5   0  14       24.35       35.58      6.53 o 
   6   0  14       40.59       39.55      3.99 o 
   7   0  14        2.35       -3.02      4.59 o 
   8   0  14      139.31      117.52     11.06 o 
 -15   1  14        0.13       -1.55      3.92 o 
 -14   1  14        5.78        5.59      3.18 o 
 -13   1  14        0.00        2.05      2.80 o 
 -12   1  14        8.53       16.72      2.91 o 
 -11   1  14       29.41       28.52      2.53 o 
 -10   1  14        1.22       -0.55      2.69 o 
  -9   1  14       19.07       16.97      3.49 o 
  -8   1  14       21.23       20.51      2.80 o 
  -7   1  14        1.74        0.42      2.54 o 
  -6   1  14      299.73      306.13     11.27 o 
  -5   1  14       23.69       23.65      2.74 o 
  -4   1  14       29.70       35.24      3.57 o 
  -3   1  14       29.93       32.21      2.93 o 
  -2   1  14      113.26      109.12      3.09 o 
  -1   1  14      166.11      163.21      3.81 o 
   0   1  14      172.63      173.29      6.85 o 
   1   1  14        3.32        7.87      2.90 o 
   2   1  14       10.84       13.63      2.76 o 
   3   1  14       54.71       59.27      3.84 o 
   4   1  14       20.95       26.47      3.59 o 
   5   1  14       53.68       54.48      3.43 o 
   6   1  14      144.82      148.58      6.68 o 
   7   1  14        0.39        4.00      3.10 o 
   8   1  14        0.49        1.53      3.16 o 
 -15   2  14       36.24       42.20      4.58 o 
 -14   2  14       16.45       21.33      3.57 o 
 -13   2  14        4.54        2.13      2.94 o 
 -12   2  14      347.54      356.32      8.33 o 
 -11   2  14       65.92       70.04      3.73 o 
 -10   2  14      137.40      132.38      3.39 o 
  -9   2  14      193.43      177.88      5.80 o 
  -8   2  14       47.18       52.10      2.75 o 
  -7   2  14      101.52      105.26      4.47 o 
  -6   2  14       26.74       34.52      2.73 o 
  -5   2  14       20.69       20.82      2.59 o 
  -4   2  14       23.58       26.54      3.68 o 
  -3   2  14      218.04      231.48      4.66 o 
  -2   2  14      402.04      426.14     12.78 o 
  -1   2  14       15.08       20.97      3.86 o 
   0   2  14       79.07       74.72      3.17 o 
   1   2  14      118.24      124.14      5.70 o 
   2   2  14        9.03       11.34      3.09 o 
   3   2  14      144.67      140.18      3.11 o 
   4   2  14      142.62      148.31      3.37 o 
   5   2  14        3.77        5.11      3.23 o 
   6   2  14        8.95       12.99      3.23 o 
   7   2  14       27.67       24.28      3.51 o 
 -14   3  14        0.08        1.23      3.08 o 
 -13   3  14       18.70       17.68      3.57 o 
 -12   3  14        0.01       -2.51      2.97 o 
 -11   3  14        2.97        6.70      2.65 o 
 -10   3  14        7.13        9.17      3.30 o 
  -9   3  14      279.79      247.81      5.54 o 
  -8   3  14      101.49      103.08      3.00 o 
  -7   3  14      154.55      149.14      3.52 o 
  -6   3  14      179.30      183.21      4.18 o 
  -5   3  14       37.70       41.37      3.02 o 
  -4   3  14      520.22      518.90     10.79 o 
  -3   3  14       11.88       13.53      3.11 o 
  -2   3  14        0.42        0.69      2.69 o 
  -1   3  14      123.45      120.09      5.49 o 
   0   3  14      175.18      171.88      5.21 o 
   1   3  14       33.26       33.03      2.47 o 
   2   3  14       63.23       62.18      2.96 o 
   3   3  14       14.40       13.89      2.79 o 
   4   3  14        8.02       10.99      3.11 o 
   5   3  14        0.07        0.12      2.88 o 
   6   3  14        0.47       -0.84      3.06 o 
 -12   4  14       10.97        9.93      3.69 o 
 -11   4  14       43.68       44.48      3.86 o 
 -10   4  14       20.47       20.64      3.37 o 
  -9   4  14      260.39      266.91      4.50 o 
  -8   4  14      113.20      104.65      3.42 o 
  -7   4  14       15.38       15.84      3.20 o 
  -6   4  14       23.10       19.52      2.91 o 
  -5   4  14       16.19       22.86      3.42 o 
  -4   4  14      196.50      184.50      6.49 o 
  -3   4  14        5.03        6.15      3.10 o 
  -2   4  14        7.84       11.82      2.56 o 
  -1   4  14        7.19        7.79      2.89 o 
   0   4  14      138.80      139.07      3.91 o 
   1   4  14      199.98      187.68      4.95 o 
   2   4  14       26.18       23.85      3.56 o 
   3   4  14       35.54       27.02      3.09 o 
   4   4  14        2.40        5.11      3.87 o 
   5   4  14        0.13        1.16      3.02 o 
 -10   5  14        5.12        6.75      4.34 o 
  -9   5  14        2.32        1.43      3.67 o 
  -8   5  14        1.66        2.99      3.47 o 
  -7   5  14       60.15       61.42      4.56 o 
  -6   5  14       20.85       25.73      4.00 o 
  -5   5  14        4.95        3.98      3.35 o 
  -4   5  14        2.05        3.13      3.65 o 
  -3   5  14      100.81       99.22      5.30 o 
  -2   5  14        3.31        6.86      3.96 o 
  -1   5  14       93.42       83.51      4.63 o 
   0   5  14       24.50       19.55      3.24 o 
   1   5  14        1.53        2.37      3.44 o 
   2   5  14       16.81        9.06      3.61 o 
  -4   6  14        0.27       -2.64      7.34 o 
 -15   1  15       41.33       41.06      3.60 o 
 -14   1  15       28.35       37.07      3.11 o 
 -13   1  15       26.27       27.43      3.15 o 
 -12   1  15       47.95       51.26      2.87 o 
 -11   1  15       52.17       43.55      2.87 o 
 -10   1  15      301.64      287.92      8.13 o 
  -9   1  15        1.50        2.46      2.99 o 
  -8   1  15      236.53      225.68      7.64 o 
  -7   1  15       96.21       91.50      2.76 o 
  -6   1  15       16.08       15.94      2.45 o 
  -5   1  15       52.34       63.11      3.66 o 
  -4   1  15      281.76      281.52      3.66 o 
  -3   1  15      136.79      135.56      4.42 o 
  -2   1  15        3.48        0.93      3.42 o 
  -1   1  15       93.30       89.05      2.75 o 
   0   1  15       27.17       28.38      3.00 o 
   1   1  15       32.82       37.40      3.77 o 
   2   1  15       15.78       20.45      3.46 o 
   3   1  15        3.65       -0.33      2.93 o 
   4   1  15       37.07       43.22      3.46 o 
   5   1  15       57.10       55.61      3.06 o 
   6   1  15        7.39        9.21      3.82 o 
   7   1  15      167.32      149.29     14.63 o 
 -14   2  15        0.34        2.31      3.39 o 
 -13   2  15       80.74       94.59      3.36 o 
 -12   2  15       36.91       40.22      2.78 o 
 -11   2  15        1.87        0.11      2.58 o 
 -10   2  15        2.73        3.11      2.77 o 
  -9   2  15       96.77       93.15      5.35 o 
  -8   2  15      184.82      186.16      7.35 o 
  -7   2  15      125.78      124.95      4.14 o 
  -6   2  15        4.42        5.44      2.52 o 
  -5   2  15       91.57       96.45      3.45 o 
  -4   2  15      254.95      282.89     14.40 o 
  -3   2  15       19.07       24.82      2.68 o 
  -2   2  15       75.74       77.36      3.93 o 
  -1   2  15        0.82        1.41      3.04 o 
   0   2  15        0.13        0.56      3.72 o 
   1   2  15       40.95       46.42      3.53 o 
   2   2  15       77.75       74.22      2.97 o 
   3   2  15       37.06       32.38      3.00 o 
   4   2  15       52.60       52.91      3.22 o 
   5   2  15        5.16        7.17      3.18 o 
   6   2  15       35.89       31.50      3.68 o 
 -13   3  15        7.98       10.82      3.43 o 
 -12   3  15        1.59        0.88      3.25 o 
 -11   3  15       16.01       18.99      3.60 o 
 -10   3  15        0.82        0.82      2.97 o 
  -9   3  15       24.38       19.79      2.89 o 
  -8   3  15        2.32        3.63      3.00 o 
  -7   3  15        4.40        8.52      3.20 o 
  -6   3  15        5.15        8.22      3.46 o 
  -5   3  15       83.64       83.61      4.27 o 
  -4   3  15      102.19      100.19      6.20 o 
  -3   3  15      145.57      144.97      5.26 o 
  -2   3  15        0.09       -0.45      3.21 o 
  -1   3  15      107.82      111.45      4.26 o 
   0   3  15      242.90      242.36      6.94 o 
   1   3  15      159.52      151.50      4.62 o 
   2   3  15      138.38      131.59      3.44 o 
   3   3  15       69.96       68.37      3.31 o 
   4   3  15       69.60       67.90      3.53 o 
   5   3  15       18.24       15.77      3.46 o 
 -12   4  15       14.06       15.03      3.39 o 
 -11   4  15        3.15        5.17      3.59 o 
 -10   4  15      161.95      156.21      5.95 o 
  -9   4  15        3.18        6.32      3.97 o 
  -8   4  15      133.73      131.31      6.20 o 
  -7   4  15        9.12        8.47      3.52 o 
  -6   4  15       15.00       19.62      3.28 o 
  -5   4  15        1.04        2.95      3.40 o 
  -4   4  15        0.62        3.21      3.70 o 
  -3   4  15       31.02       32.57      3.60 o 
  -2   4  15        1.49        1.42      3.20 o 
  -1   4  15        0.05        1.42      3.18 o 
   0   4  15        2.50        5.88      3.03 o 
   1   4  15       80.70       78.17      3.16 o 
   2   4  15       14.63       16.24      3.10 o 
   3   4  15        3.72        3.61      3.00 o 
   4   4  15        2.24        0.12      3.35 o 
  -9   5  15       50.40       46.03      4.65 o 
  -8   5  15       18.94       15.64      3.63 o 
  -7   5  15       23.13       26.83      3.41 o 
  -6   5  15        0.00        5.11      4.11 o 
  -5   5  15        8.93       11.67      3.53 o 
  -4   5  15        1.04        1.61      4.14 o 
  -3   5  15        5.53        8.42      4.13 o 
  -2   5  15        3.00        2.53      3.29 o 
  -1   5  15        2.40        4.16      3.74 o 
   0   5  15       26.03       25.96      3.84 o 
   1   5  15       20.22       18.14      3.93 o 
 -15   0  16       84.80       88.62      5.54 o 
 -14   0  16       20.75       13.61      4.25 o 
 -13   0  16       52.88       37.75      4.55 o 
 -12   0  16       31.82       37.50      4.30 o 
 -11   0  16       77.33       73.17      4.22 o 
 -10   0  16      170.78      186.83      4.97 o 
  -9   0  16       16.12       16.05      3.96 o 
  -8   0  16       31.50       36.66      4.00 o 
  -7   0  16       26.38       18.42      5.53 o 
  -6   0  16     1157.25     1157.96     24.58 o 
  -5   0  16      232.91      209.39      4.35 o 
  -4   0  16       42.38       48.89      9.87 o 
  -3   0  16      263.80      256.33      4.55 o 
  -2   0  16       29.03       28.67      5.34 o 
  -1   0  16       23.08       27.62      3.97 o 
   0   0  16      275.07      304.19      6.13 o 
   1   0  16       12.16       17.14      4.52 o 
   2   0  16       26.32       24.22      4.65 o 
   3   0  16        8.21       10.28      4.11 o 
   4   0  16        0.55        5.74      7.39 o 
   5   0  16      142.61      139.01      6.86 o 
   6   0  16        0.05        0.55      5.75 o 
 -15   1  16       11.32        2.99      5.09 o 
 -14   1  16        4.10        7.17      3.37 o 
 -13   1  16       15.77       11.22      2.89 o 
 -12   1  16        0.56        5.67      2.84 o 
 -11   1  16      112.19      106.66      3.64 o 
 -10   1  16       25.76       31.78      2.60 o 
  -9   1  16      146.48      146.47      6.54 o 
  -8   1  16      295.88      307.23     10.61 o 
  -7   1  16      297.31      284.44      7.71 o 
  -6   1  16       20.20       18.74      3.13 o 
  -5   1  16        5.80       11.09      3.03 o 
  -4   1  16        3.68        3.84      3.30 o 
  -3   1  16       70.91       73.74      3.45 o 
  -2   1  16        0.93        3.27      3.02 o 
  -1   1  16        5.83        7.22      3.05 o 
   0   1  16        1.34        1.76      3.39 o 
   1   1  16        0.07        4.70      3.52 o 
   2   1  16      181.79      181.89      3.61 o 
   3   1  16       15.79       13.67      4.65 o 
   4   1  16       38.84       44.16      4.13 o 
   5   1  16       68.34       70.26      3.63 o 
   6   1  16       17.16       15.68      3.77 o 
 -14   2  16        0.11       -1.52      3.14 o 
 -13   2  16        3.04        1.14      3.52 o 
 -12   2  16        1.14        0.38      3.09 o 
 -11   2  16       63.21       70.32      3.51 o 
 -10   2  16        8.09        7.72      3.06 o 
  -9   2  16        1.31        4.12      2.78 o 
  -8   2  16       25.21       29.22      2.98 o 
  -7   2  16       24.68       26.03      2.96 o 
  -6   2  16       32.12       28.67      2.71 o 
  -5   2  16       88.06       88.63      2.74 o 
  -4   2  16       13.63       17.11      4.92 o 
  -3   2  16       35.71       39.58      2.74 o 
  -2   2  16       28.12       25.56      2.76 o 
  -1   2  16        1.53        2.42      3.41 o 
   0   2  16      179.22      173.12      4.53 o 
   1   2  16      227.02      228.16      5.81 o 
   2   2  16        0.04       -0.72      3.05 o 
   3   2  16        4.63        6.87      3.03 o 
   4   2  16        1.04        3.89      3.45 o 
   5   2  16       27.80       21.46      3.68 o 
 -13   3  16       19.56       22.69      4.37 o 
 -12   3  16        3.98        7.31      3.17 o 
 -11   3  16      121.76      127.91      3.73 o 
 -10   3  16       96.72       97.21      4.01 o 
  -9   3  16        0.27       -2.75      2.96 o 
  -8   3  16       14.19       17.18      2.95 o 
  -7   3  16       81.39       94.82      3.45 o 
  -6   3  16        7.30        9.38      2.87 o 
  -5   3  16       31.21       34.08      2.89 o 
  -4   3  16        0.46        3.60      2.64 o 
  -3   3  16       56.48       52.45      3.13 o 
  -2   3  16      192.71      187.05      4.49 o 
  -1   3  16        0.26        2.76      3.09 o 
   0   3  16      131.95      125.45      5.75 o 
   1   3  16       30.68       33.95      2.85 o 
   2   3  16        0.60        0.05      2.93 o 
   3   3  16       63.39       63.29      3.25 o 
   4   3  16        0.19        0.29      3.69 o 
 -11   4  16        1.34       -0.51      3.66 o 
 -10   4  16        4.16       16.94      5.16 o 
  -9   4  16        8.00       11.21      3.48 o 
  -8   4  16       45.58       39.35      3.31 o 
  -7   4  16        8.64        3.97      3.49 o 
  -6   4  16       35.91       35.91      3.74 o 
  -5   4  16        6.80        8.49      3.43 o 
  -4   4  16        7.42        8.29      3.04 o 
  -3   4  16        0.10        4.95      3.29 o 
  -2   4  16       17.93       15.09      3.46 o 
  -1   4  16        8.63       11.78      3.00 o 
   0   4  16        1.27        2.08      3.03 o 
   1   4  16        0.83        1.70      3.31 o 
   2   4  16       31.02       24.27      3.31 o 
  -8   5  16       59.10       49.53      4.35 o 
  -7   5  16        7.00        7.54      3.97 o 
  -6   5  16       57.75       50.69      3.74 o 
  -5   5  16        0.01        1.13      4.77 o 
  -4   5  16        0.82       -0.28      3.76 o 
  -3   5  16        4.50        7.13      4.01 o 
  -2   5  16       28.71       28.02      4.04 o 
  -1   5  16        2.53        2.86      3.94 o 
 -14   1  17       81.79       86.97      3.28 o 
 -13   1  17       83.13       90.85      3.28 o 
 -12   1  17        7.20       13.67      3.48 o 
 -11   1  17       33.01       32.94      2.74 o 
 -10   1  17      201.98      212.80      9.11 o 
  -9   1  17      178.27      180.43      4.05 o 
  -8   1  17        3.39        7.71      3.29 o 
  -7   1  17      299.97      312.80      7.93 o 
  -6   1  17       66.11       66.65      3.46 o 
  -5   1  17        0.37        5.61      3.08 o 
  -4   1  17      109.58      109.27      7.94 o 
  -3   1  17      155.97      158.87      6.16 o 
  -2   1  17      311.25      321.42      9.46 o 
  -1   1  17      151.33      148.96      3.13 o 
   0   1  17        1.46        4.28      3.15 o 
   1   1  17       36.68       39.68      3.22 o 
   2   1  17       95.13       96.53      5.80 o 
   3   1  17       44.59       54.05      5.06 o 
   4   1  17        0.35        1.83      4.65 o 
   5   1  17        3.17        3.39      3.26 o 
 -13   2  17       32.75       31.16      3.29 o 
 -12   2  17       28.82       39.38      3.31 o 
 -11   2  17       18.13       21.79      2.96 o 
 -10   2  17       44.62       45.27      3.24 o 
  -9   2  17       64.22       57.08      3.28 o 
  -8   2  17       70.90       67.73      3.13 o 
  -7   2  17        0.85        2.50      2.60 o 
  -6   2  17       14.44       20.51      3.19 o 
  -5   2  17        0.29        1.18      3.20 o 
  -4   2  17       58.13       59.17      3.36 o 
  -3   2  17        0.85        2.75      3.19 o 
  -2   2  17       55.23       57.00      2.77 o 
  -1   2  17       11.74       15.73      3.29 o 
   0   2  17      152.39      152.60      3.45 o 
   1   2  17       77.90       77.33      3.36 o 
   2   2  17        1.35       -0.02      3.27 o 
   3   2  17       11.46        6.11      3.77 o 
   4   2  17       16.64        9.38      3.26 o 
 -12   3  17       10.49       14.17      3.33 o 
 -11   3  17       38.41       36.84      3.23 o 
 -10   3  17       21.43       23.09      3.50 o 
  -9   3  17        4.70       -0.02      3.56 o 
  -8   3  17        1.05        6.57      3.19 o 
  -7   3  17        3.63        1.80      3.46 o 
  -6   3  17       57.60       57.58      3.57 o 
  -5   3  17       42.48       35.57      3.43 o 
  -4   3  17       78.80       71.22      3.34 o 
  -3   3  17       13.19        9.38      2.97 o 
  -2   3  17       45.76       52.64      3.30 o 
  -1   3  17       80.80       91.01      3.70 o 
   0   3  17        0.51        2.51      3.36 o 
   1   3  17        7.36        6.56      3.02 o 
   2   3  17        0.14       -0.93      3.33 o 
   3   3  17        0.07        1.71      3.71 o 
 -10   4  17       19.54       20.01      3.79 o 
  -9   4  17        0.39       -0.44      3.59 o 
  -8   4  17        0.92       -0.14      3.27 o 
  -7   4  17       24.88       23.56      3.81 o 
  -6   4  17       48.05       42.08      3.40 o 
  -5   4  17        0.23        9.35      4.03 o 
  -4   4  17       16.58       17.28      3.20 o 
  -3   4  17        1.02        0.99      3.56 o 
  -2   4  17        5.80        0.36      3.49 o 
  -1   4  17        7.13       13.18      3.36 o 
   0   4  17        8.73        7.84      3.40 o 
   1   4  17        9.41       11.51      3.56 o 
  -5   5  17      115.42      107.28      5.60 o 
  -4   5  17      121.17      108.37     10.32 o 
 -14   0  18       23.32       30.62      5.15 o 
 -13   0  18        0.00        1.32      4.20 o 
 -12   0  18        0.03        0.89      4.56 o 
 -11   0  18        0.17        2.52      3.92 o 
 -10   0  18       29.89       24.12      3.47 o 
  -9   0  18       50.79       61.34      4.41 o 
  -8   0  18       32.82       44.20      5.70 o 
  -7   0  18      177.78      184.48     23.64 o 
  -6   0  18       96.09       97.03      4.44 o 
  -5   0  18      309.41      334.10     23.63 o 
  -4   0  18      516.94      511.65     18.51 o 
  -3   0  18      419.34      420.49      5.22 o 
  -2   0  18      255.05      268.41     15.42 o 
  -1   0  18      145.37      160.34      4.55 o 
   0   0  18      118.25      132.14      4.63 o 
   1   0  18        1.55       -4.83      4.91 o 
   2   0  18       37.52       36.10      4.58 o 
   3   0  18       42.29       46.31      5.49 o 
   4   0  18        4.20        4.37      4.90 o 
 -13   1  18       19.24       21.47      3.71 o 
 -12   1  18      119.96      122.68      5.08 o 
 -11   1  18       12.68       11.36      3.13 o 
 -10   1  18        2.66        2.24      2.74 o 
  -9   1  18      140.16      140.84      6.03 o 
  -8   1  18       18.72       23.89      2.90 o 
  -7   1  18       61.47       61.45      2.93 o 
  -6   1  18       99.66      102.86      4.56 o 
  -5   1  18       43.72       48.03      5.03 o 
  -4   1  18       99.83      107.18      5.76 o 
  -3   1  18       11.04        9.97      3.33 o 
  -2   1  18       54.37       55.68      3.17 o 
  -1   1  18       22.36       24.67      3.73 o 
   0   1  18        2.14        4.42      3.19 o 
   1   1  18        0.00       -1.37      3.27 o 
   2   1  18       52.85       51.73      3.77 o 
   3   1  18       89.42       89.11      4.62 o 
   4   1  18        5.39        5.80      3.49 o 
 -13   2  18       33.85       33.02      3.25 o 
 -12   2  18        1.63       -0.55      3.19 o 
 -11   2  18       63.22       60.14      3.58 o 
 -10   2  18        9.28        8.05      3.28 o 
  -9   2  18       28.86       28.65      3.05 o 
  -8   2  18        0.02       -0.54      2.94 o 
  -7   2  18       12.04       15.47      4.06 o 
  -6   2  18       17.57       19.76      2.88 o 
  -5   2  18      179.00      193.99      7.03 o 
  -4   2  18       49.39       50.64      3.81 o 
  -3   2  18      201.44      222.47      7.41 o 
  -2   2  18       54.61       65.29      5.38 o 
  -1   2  18       22.78       21.37      3.54 o 
   0   2  18        2.74        1.90      4.28 o 
   1   2  18        5.23        7.03      3.40 o 
   2   2  18        0.53       -0.62      3.86 o 
   3   2  18       16.27        9.72      3.81 o 
 -12   3  18        6.05        9.67     10.31 o 
 -11   3  18        2.62        2.24      3.42 o 
 -10   3  18        7.17        8.76      3.91 o 
  -9   3  18        4.43        2.34      3.19 o 
  -8   3  18       15.84       20.87      3.19 o 
  -7   3  18       33.37       31.66      3.13 o 
  -6   3  18        2.12        3.79      3.11 o 
  -5   3  18        0.08        4.04      3.90 o 
  -4   3  18       64.89       62.38      3.02 o 
  -3   3  18       12.55       18.09      3.53 o 
  -2   3  18        0.19       -1.18      3.63 o 
  -1   3  18        5.32        6.34      3.46 o 
   0   3  18       63.51       53.82      3.62 o 
   1   3  18        0.08        1.43      3.24 o 
   2   3  18        0.01        1.87      3.51 o 
  -9   4  18       28.24       28.99      4.29 o 
  -8   4  18        0.32        2.98      4.01 o 
  -7   4  18       19.62       16.37      3.75 o 
  -6   4  18       19.25       19.67      3.72 o 
  -5   4  18       54.50       47.27      3.86 o 
  -4   4  18        2.39        4.20      3.61 o 
  -3   4  18        0.10       -0.04      3.36 o 
  -2   4  18        5.96        9.69      3.44 o 
  -1   4  18        3.23        2.00      3.54 o 
 -13   1  19        4.27        1.08      3.33 o 
 -12   1  19       96.84      101.44      3.38 o 
 -11   1  19        0.03        2.78      3.08 o 
 -10   1  19        0.57        6.51      3.17 o 
  -9   1  19       39.75       42.88      3.35 o 
  -8   1  19        7.68        7.86      3.26 o 
  -7   1  19       27.51       28.80      3.16 o 
  -6   1  19        9.09       14.20      3.44 o 
  -5   1  19       62.50       67.10      3.46 o 
  -4   1  19        5.46        7.86      5.90 o 
  -3   1  19        2.86        6.20      3.71 o 
  -2   1  19       13.87       15.72      3.83 o 
  -1   1  19       46.05       52.02      3.65 o 
   0   1  19        5.81        4.33      4.01 o 
   1   1  19       15.57        9.62      4.94 o 
   2   1  19       97.09       88.07      4.12 o 
   3   1  19        2.57        5.02     10.01 o 
 -12   2  19       21.92       23.26      4.59 o 
 -11   2  19       26.18       22.59      3.42 o 
 -10   2  19        5.49        8.04      3.50 o 
  -9   2  19      132.99      128.22      3.70 o 
  -8   2  19        0.96        1.73      3.53 o 
  -7   2  19        1.79        3.41      3.06 o 
  -6   2  19        1.54        5.41      3.23 o 
  -5   2  19       59.55       65.53      3.36 o 
  -4   2  19        5.22        8.10      3.28 o 
  -3   2  19       14.28       21.65      3.70 o 
  -2   2  19       47.99       51.90      3.68 o 
  -1   2  19       19.30       17.69      3.44 o 
   0   2  19        4.62        4.86      3.50 o 
   1   2  19       20.28       19.77      4.37 o 
   2   2  19        1.45       -2.63      4.98 o 
 -10   3  19        7.03        1.67      3.79 o 
  -9   3  19       49.47       51.30      4.40 o 
  -8   3  19       76.87       80.61      3.76 o 
  -7   3  19        0.60       -0.09      3.53 o 
  -6   3  19       27.67       18.75      3.11 o 
  -5   3  19        4.17        3.27      3.74 o 
  -4   3  19       21.29       16.26      3.53 o 
  -3   3  19        0.74       -0.09      4.68 o 
  -2   3  19        8.95        6.75      3.93 o 
  -1   3  19       22.16       20.93      4.38 o 
   0   3  19        0.42       -0.12      3.50 o 
  -7   4  19       83.33       81.13     10.38 o 
  -6   4  19        0.66        3.40      3.82 o 
  -5   4  19        1.27        1.59      3.78 o 
  -4   4  19       23.56       16.88      3.83 o 
  -3   4  19        1.93        4.35     10.31 o 
 -12   0  20       60.41       62.97      6.19 o 
 -11   0  20        1.74        3.20      4.24 o 
 -10   0  20       54.38       58.48      4.76 o 
  -9   0  20      112.79      123.38      5.53 o 
  -8   0  20      751.72      779.93     31.84 o 
  -7   0  20       66.53       73.66      5.01 o 
  -6   0  20      185.40      175.48      5.64 o 
  -5   0  20        1.49        2.14      5.01 o 
  -4   0  20       13.24       17.80      6.25 o 
  -3   0  20        0.47        7.60      6.21 o 
  -2   0  20        3.37        0.18      5.18 o 
  -1   0  20       59.54       57.69      8.81 o 
   0   0  20       49.46       44.27      8.55 o 
   1   0  20        2.20        5.88      5.61 o 
 -12   1  20       24.89       26.64      3.44 o 
 -11   1  20       15.34       16.53      2.93 o 
 -10   1  20      182.05      180.97      3.84 o 
  -9   1  20       23.69       28.76      3.29 o 
  -8   1  20        5.94        7.91      3.02 o 
  -7   1  20       11.59       14.16      4.01 o 
  -6   1  20       30.77       38.72      3.95 o 
  -5   1  20       45.84       43.11      3.89 o 
  -4   1  20        0.04        3.12      6.27 o 
  -3   1  20       32.36       30.18      3.68 o 
  -2   1  20       15.66       15.11      4.55 o 
  -1   1  20        0.03        0.46      3.82 o 
   0   1  20       24.20       20.34      3.94 o 
   1   1  20        5.63        6.48      4.41 o 
 -11   2  20      106.47       97.12     10.80 o 
 -10   2  20       37.09       39.05      4.04 o 
  -9   2  20       67.58       68.31      3.48 o 
  -8   2  20       12.79       17.25      3.86 o 
  -7   2  20        7.91        5.89      3.09 o 
  -6   2  20        8.97       11.25      3.45 o 
  -5   2  20        9.56       11.41      3.51 o 
  -4   2  20        2.45        4.53      3.70 o 
  -3   2  20       28.22       35.10      4.22 o 
  -2   2  20       32.45       33.00      3.43 o 
  -1   2  20       40.49       45.47      4.02 o 
   0   2  20       18.30       14.53      3.80 o 
  -9   3  20       11.14       10.19      4.11 o 
  -8   3  20        2.27        3.61      3.75 o 
  -7   3  20        6.92        9.23      3.75 o 
  -6   3  20        0.02        1.25      3.46 o 
  -5   3  20        0.02        3.23      3.63 o 
  -4   3  20        0.01        2.94      4.39 o 
  -3   3  20       61.41       63.49      4.64 o 
  -2   3  20       25.13       25.08      4.19 o 
 -11   1  21        1.10        2.20      9.92 o 
 -10   1  21        0.13        3.60      3.31 o 
  -9   1  21        2.10        8.12      4.28 o 
  -8   1  21       32.89       35.27      3.63 o 
  -7   1  21       49.32       50.00      3.96 o 
  -6   1  21       38.88       42.80      3.36 o 
  -5   1  21       31.33       28.35      3.59 o 
  -4   1  21        0.05       -5.59      6.51 o 
  -3   1  21       60.84       52.44      4.08 o 
  -2   1  21      164.39      150.50      4.40 o 
  -1   1  21       45.04       33.03      6.61 o 
  -9   2  21        6.42        3.03      3.53 o 
  -8   2  21       23.14       21.02      3.52 o 
  -7   2  21       22.66       21.64      3.75 o 
  -6   2  21        4.21        5.79      3.65 o 
  -5   2  21        1.45        4.57      3.95 o 
  -4   2  21       87.49       77.17      4.16 o 
  -3   2  21        1.18        5.08      4.93 o 
  -2   2  21       47.57       40.53      8.02 o 
  -9   0  22       12.86        5.76      6.24 o 
  -8   0  22        6.94        9.53      4.93 o 
  -7   0  22       41.56       44.75      5.01 o 
  -6   0  22        1.24        4.38      5.80 o 
  -5   0  22       47.87       38.20      5.81 o 
  -4   0  22        5.59       -4.37      6.89 o 
  -3   0  22       45.68       50.94      7.53 o 
  -8   1  22        0.69        1.77      3.50 o 
  -7   1  22        1.51        5.40      4.07 o 
  -6   1  22       23.33       24.04      3.55 o 
  -5   1  22      154.96      152.56      5.88 o 
  -4   1  22       36.32       35.01      5.86 o 
                                                 
